# Supplementary material for: Identification of potential diagnostic biomarkers of atherosclerosis based on bioinformatics strategy
Source: BMC Med Genomics. 2023 May 12;16:100. doi: 10.1186/s12920-023-01531-w (PMC10176947; doi:10.1186/s12920-023-01531-w)
Supplement: Supplementary file 2 — Additional file 2. Supplementary Table S1: Basic information of selected microarray datasets. [file 12920_2023_1531_MOESM2_ESM.xls]

## Sheet: Sheet1
Supplementary Table S2: Differentially expressed genes and their calculated values in the GSE43292, GSE97210, and GSE100927 datasets.
GSE43292							GSE97210							GSE100927
symbol	logFC	AveExpr	t	P.Value	adj.P.Val	B	symbol	logFC	AveExpr	t	P.Value	adj.P.Val	B	symbol	logFC	AveExpr	t	P.Value	adj.P.Val	B
CNTN4	-1.97671	7.37283	-9.9891	9.52279e-15	8.36404e-11	23.2305	AC131944.1	10.679	12.1113	364.835	9.42877e-19	1.17049e-14	31.2383	PHYHIP	-2.12241	7.13552	-20.7412	8.06782e-24	1.56072e-19	43.6472
SCRG1	-1.27264	7.11946	-9.85103	1.64956e-14	8.36404e-11	22.6983	SPP1	10.679	12.1113	364.835	9.42877e-19	1.17049e-14	31.2383	SLC1A7	-3.07625	8.15871	-17.1362	1.13378e-20	1.09665e-16	36.7581
IBSP	1.86673	7.90216	9.6664	3.44783e-14	9.54876e-11	21.9839	FOXS1	-5.84624	11.8182	-204.026	1.17411e-16	7.655e-13	28.4714	C2CD2L	1.08009	10.7896	16.0042	1.4065e-19	9.0696e-16	34.3317
CNN1	-1.23026	9.09904	-9.50457	6.59483e-14	1.39583e-10	21.3552	FOXC1	-6.37662	12.7166	-202.821	1.23328e-16	7.655e-13	28.4353	NPAS2	-1.14503	7.01977	-14.8335	2.18533e-18	1.05688e-14	31.6726
METTL24	-1.0535	6.61973	-9.38912	1.04881e-13	1.72888e-10	20.9053	FCER1G	5.71224	10.804	188.631	2.25178e-16	9.96633e-13	27.9825	BLNK	1.53299	8.45407	14.7291	2.81103e-18	1.08759e-14	31.4278
MPP6	-1.12111	7.4786	-9.37365	1.11615e-13	1.72888e-10	20.8449	APOE	5.15435	12.6872	181.621	3.08342e-16	9.96633e-13	27.7377	TNNT3	-1.21068	6.85464	-14.5699	4.13755e-18	1.2551e-14	31.0518
SLC22A3	-1.2446	8.98821	-9.29904	1.50731e-13	1.85687e-10	20.5535	FIBIN	-6.61209	9.85833	-180.725	3.21262e-16	9.96633e-13	27.7053	RAB7B	1.71565	10.0515	14.4754	5.21078e-18	1.2551e-14	30.8273
PDZRN3	-1.17093	8.13937	-9.28782	1.57705e-13	1.85687e-10	20.5096	AL451067.1	5.61523	10.213	180.718	3.21367e-16	9.96633e-13	27.705	HTRA3	-1.99016	7.31696	-14.4496	5.55084e-18	1.2551e-14	30.7657
CATSPERB	-1.04441	5.36844	-9.15524	2.69253e-13	2.33288e-10	19.9906	FCGR2B	5.0471	10.0574	175.043	4.188e-16	9.96633e-13	27.4938	PLEK2	2.12718	8.60308	14.429	5.83918e-18	1.2551e-14	30.7164
IL31RA	-1.31409	5.54561	-9.03583	4.36336e-13	2.74561e-10	19.5222	AC034187.1	-5.26765	9.23786	-174.713	4.25418e-16	9.96633e-13	27.4812	ITGAM	2.20898	10.7127	14.3595	6.92459e-18	1.33956e-14	30.5504
TMEM56	-1.20542	7.28678	-8.99468	5.15426e-13	2.92687e-10	19.3605	CD36	6.17309	9.53794	170.341	5.25001e-16	9.96633e-13	27.3105	ADCY7	1.40766	9.31093	14.2791	8.44252e-18	1.48473e-14	30.3573
SLC2A12	-1.11028	5.94687	-8.96949	5.70781e-13	3.09751e-10	19.2615	ANGPTL1	-5.06659	8.77508	-169.55	5.45667e-16	9.96633e-13	27.279	C3orf70	-1.73054	7.20051	-14.1774	1.08602e-17	1.67995e-14	30.1118
CASQ2	-1.81154	8.59815	-8.95012	6.17388e-13	3.09751e-10	19.1853	CCL4	4.74602	12.0167	168.648	5.70376e-16	9.96633e-13	27.2426	PI16	-5.47181	9.90874	-14.1618	1.12894e-17	1.67995e-14	30.074
PARM1	-1.0402	8.05011	-8.83993	9.65195e-13	4.0128e-10	18.7516	IGFBPL1	-5.13032	9.83317	-167.336	6.08581e-16	9.96633e-13	27.1893	CSK	1.28476	9.48521	14.1179	1.25916e-17	1.73989e-14	29.9676
PLCB4	-1.36286	6.37544	-8.7979	1.14475e-12	4.29507e-10	18.586	AC011481.3	5.33875	11.7331	163.985	7.19833e-16	9.96633e-13	27.05	AKAP12	-1.9066	9.33275	-13.9943	1.71391e-17	2.21037e-14	29.6668
MYOCD	-1.77813	8.18571	-8.77606	1.25091e-12	4.4127e-10	18.4999	APOC1	5.33875	11.7331	163.985	7.19833e-16	9.96633e-13	27.05	CYTH4	1.53463	10.0528	13.9004	2.16889e-17	2.62232e-14	29.4371
DPP4	1.82292	7.56977	8.73903	1.45397e-12	4.93284e-10	18.3538	LMCD1	-5.19588	9.853	-163.495	7.37946e-16	9.96633e-13	27.0293	CNTN4	-1.4378	6.79281	-13.7437	3.22044e-17	3.46107e-14	29.0511
FIBIN	-1.17233	9.26947	-8.73768	1.46193e-12	4.93284e-10	18.3485	CCN3	-5.65546	11.4038	-162.908	7.60282e-16	9.96633e-13	27.0044	ASPHD1	2.37039	8.85186	13.5259	5.60654e-17	5.42293e-14	28.5094
MTUS2	-1.03086	7.25803	-8.6965	1.72831e-12	5.58861e-10	18.186	S100A9	6.5709	9.8257	162.846	7.62688e-16	9.96633e-13	27.0018	TRGV7	1.33614	7.66138	13.4578	6.67464e-17	6.14861e-14	28.3389
ANGPTL1	-1.24132	6.17709	-8.68695	1.7967e-12	5.58861e-10	18.1483	KCNA5	-6.71151	10.7126	-160.401	8.64711e-16	1.01572e-12	26.8963	MMP9	5.65625	14.625	13.3654	8.465e-17	7.14998e-14	28.1065
HSPB8	-1.01964	8.64247	-8.63049	2.26047e-12	6.01159e-10	17.9254	TREM1	7.09237	9.83412	160.239	8.72011e-16	1.01572e-12	26.8892	PTPRJ	1.72577	9.96112	13.3638	8.50088e-17	7.14998e-14	28.1023
LGI1	-1.27382	5.08624	-8.61159	2.44117e-12	6.10961e-10	17.8507	PPP1R14A	-5.7517	13.1721	-159.056	9.2733e-16	1.01572e-12	26.8373	PARP12	1.40559	10.207	13.0762	1.79298e-16	1.44522e-13	27.3719
PGD	1.03533	9.47736	8.60817	2.47541e-12	6.10961e-10	17.8372	FZD7	-5.35745	11.5199	-158.777	9.40933e-16	1.01572e-12	26.8249	FAM49B	1.43026	11.348	12.9486	2.50458e-16	1.81955e-13	27.0445
SEL1L3	1.17585	7.95805	8.57052	2.88533e-12	6.31726e-10	17.6884	AL499616.1	-5.83892	12.1046	-156.495	1.06106e-15	1.03567e-12	26.7228	WNT11	-1.82572	7.04826	-12.9434	2.53956e-16	1.81955e-13	27.0309
HSPB7	-1.04817	7.83537	-8.55256	3.10417e-12	6.31726e-10	17.6174	RGS5	-5.83892	12.1046	-156.495	1.06106e-15	1.03567e-12	26.7228	PLP1	-1.38783	6.62485	-12.8661	3.11224e-16	2.15022e-13	26.8316
NEXN	-1.06841	9.93128	-8.5507	3.12784e-12	6.31726e-10	17.61	AC022336.2	-4.77905	10.3681	-156.082	1.08456e-15	1.03567e-12	26.7041	CHRDL1	-3.26079	7.86979	-12.8309	3.41593e-16	2.2479e-13	26.7404
HMOX1	1.53927	8.49452	8.50778	3.72532e-12	6.82935e-10	17.4402	MROH3P	-4.92053	8.71578	-155.128	1.14121e-15	1.04941e-12	26.6606	DIO3	-1.73256	6.71001	-12.8232	3.48602e-16	2.2479e-13	26.7204
FABP4	2.68163	5.55359	8.4663	4.41109e-12	7.28361e-10	17.2762	MYL9	-4.9519	11.6568	-153.159	1.26882e-15	1.09154e-12	26.5695	ANGPTL1	-1.50306	7.46391	-12.7484	4.25002e-16	2.52224e-13	26.5262
MPP7	-1.04779	8.08629	-8.46031	4.52008e-12	7.31969e-10	17.2524	HS3ST1	4.76158	9.44562	152.899	1.28685e-15	1.09154e-12	26.5573	GPR64	-1.85367	6.95812	-12.7376	4.37286e-16	2.52224e-13	26.4982
PGR	-1.05413	7.77733	-8.41953	5.33758e-12	8.17562e-10	17.091	FRZB	-5.54288	12.171	-152.446	1.31892e-15	1.09154e-12	26.5361	ZGLP1	1.09921	8.8861	12.7325	4.43299e-16	2.52224e-13	26.4848
FHL5	-1.57827	8.04627	-8.41244	5.49397e-12	8.36018e-10	17.0629	CD163	4.77871	11.3235	150.171	1.49419e-15	1.1455e-12	26.428	PLA2G2A	-6.21134	8.30761	-12.6855	5.02257e-16	2.77605e-13	26.3624
DCSTAMP	1.18772	5.54905	8.38321	6.18925e-12	9.06278e-10	16.9472	CD163L1	4.77871	11.3235	150.171	1.49419e-15	1.1455e-12	26.428	C9orf167	1.30047	9.04218	12.6377	5.7048e-16	3.06554e-13	26.2375
MYOM1	-1.12678	7.33018	-8.34564	7.21412e-12	9.70862e-10	16.7984	ACTA2	-5.09401	11.0532	-149.732	1.53093e-15	1.1455e-12	26.4068	F10	-1.71659	8.25997	-12.5721	6.79769e-16	3.55409e-13	26.0655
PCDH20	-1.25587	5.91039	-8.32569	7.82593e-12	1.01917e-09	16.7193	IL13RA2	-5.81284	10.3695	-149.294	1.56867e-15	1.1455e-12	26.3856	KCNN4	2.47718	10.6218	12.5394	7.41902e-16	3.72777e-13	25.9797
CNTN1	-2.05437	7.02824	-8.3183	8.06544e-12	1.02653e-09	16.6901	CCL18	5.13907	11.4353	148.486	1.64091e-15	1.16401e-12	26.3463	MMP7	5.44423	10.9167	12.5346	7.51528e-16	3.72777e-13	25.9671
NEGR1	-1.11047	7.79788	-8.30457	8.53013e-12	1.05079e-09	16.6357	CD53	5.1048	10.4544	146.743	1.80983e-15	1.21831e-12	26.2605	SPON1	-3.48891	8.50167	-12.5143	7.93528e-16	3.76759e-13	25.9137
RPS6KA6	-1.44813	6.72472	-8.27193	9.74553e-12	1.13057e-09	16.5063	SERPINF1	4.64645	11.0627	146.687	1.81559e-15	1.21831e-12	26.2577	PLIN4	-3.55628	7.70887	-12.5101	8.02435e-16	3.76759e-13	25.9027
PRUNE2	-1.13897	9.22515	-8.27025	9.81237e-12	1.13095e-09	16.4996	CCL4L2	5.08698	11.4255	145.852	1.90367e-15	1.21861e-12	26.216	RIMKLB	-1.00611	8.02594	-12.503	8.17984e-16	3.76759e-13	25.8839
LINC00670	-1.37738	6.52622	-8.18261	1.4033e-11	1.39028e-09	16.1521	HLA-DRA	4.48281	14.352	145.755	1.9142e-15	1.21861e-12	26.2112	MAPKAPK3	1.50675	11.142	12.4207	1.02054e-15	4.59126e-13	25.6667
NLRC4	1.05824	6.66386	8.16745	1.49289e-11	1.46656e-09	16.092	NPL	5.069	10.1878	144.932	2.0063e-15	1.24531e-12	26.1697	SGK223	1.62839	10.8387	12.381	1.13599e-15	4.93306e-13	25.5615
LRRN1	-1.36075	5.4663	-8.14658	1.62575e-11	1.55765e-09	16.0092	VPS13A-AS1	4.51868	10.8081	143.516	2.17666e-15	1.27588e-12	26.0976	PCSK5	-1.27463	8.9257	-12.3772	1.14752e-15	4.93306e-13	25.5516
TCEAL2	-1.12378	8.26241	-8.14092	1.66374e-11	1.5746e-09	15.9868	ADH1A	-4.70093	9.19659	-142.664	2.28688e-15	1.27588e-12	26.0537	ABCA8	-1.88887	7.40633	-12.3647	1.187e-15	4.95898e-13	25.5184
VAV3	1.09463	6.98776	8.09554	2.00257e-11	1.72044e-09	15.8067	ACTA1	-4.44594	11.6807	-142.524	2.30559e-15	1.27588e-12	26.0465	HMGA1P4	1.46055	8.53893	12.3495	1.23664e-15	4.95898e-13	25.4782
ACADL	-1.24127	7.01707	-8.08916	2.05543e-11	1.73845e-09	15.7814	TNFSF13B	4.48123	10.7655	141.786	2.40706e-15	1.27588e-12	26.0082	GPR65	1.79408	9.47112	12.3438	1.25609e-15	4.95898e-13	25.4629
CCR1	1.25913	7.89593	8.05937	2.32143e-11	1.85094e-09	15.6632	HLA-DMB	4.64758	11.6203	141.714	2.41725e-15	1.27588e-12	26.0044	ARHGAP30	1.39927	9.24729	12.3088	1.38067e-15	5.15479e-13	25.37
PDE8B	-1.40149	6.83587	-8.03808	2.53236e-11	1.95227e-09	15.5787	VMO1	4.18712	8.75464	141.467	2.45253e-15	1.27588e-12	25.9915	PDE4D	-1.04014	7.382	-12.3075	1.38562e-15	5.15479e-13	25.3665
NCKAP1L	1.03553	9.42521	8.02308	2.69241e-11	2.02209e-09	15.5192	AC100803.3	-5.18135	8.63205	-141.385	2.46437e-15	1.27588e-12	25.9872	ATP6V1A	1.30049	12.1817	12.2687	1.5391e-15	5.56143e-13	25.2633
CD163	1.17411	10.8288	8.01479	2.78514e-11	2.05853e-09	15.4863	SCRG1	-4.76325	10.2541	-141.369	2.46665e-15	1.27588e-12	25.9863	RIMBP3	1.48733	9.22211	12.2656	1.55243e-15	5.56143e-13	25.2548
CNTN3	-1.47821	6.99064	-7.96259	3.44743e-11	2.33863e-09	15.2791	C3AR1	4.58091	11.4191	140.665	2.57095e-15	1.28667e-12	25.9494	C11orf75	1.29519	11.7706	12.2279	1.71983e-15	5.96941e-13	25.1543
NPR3	-1.30871	7.62902	-7.95103	3.61413e-11	2.38121e-09	15.2332	TYROBP	4.61526	12.4368	140.493	2.59727e-15	1.28667e-12	25.9402	PLCB4	-1.17928	6.79848	-12.2261	1.72803e-15	5.96941e-13	25.1496
LDOC1	-1.00604	8.37181	-7.91165	4.24519e-11	2.61643e-09	15.0769	HOXB4	5.32126	10.1019	140.198	2.643e-15	1.28667e-12	25.9246	SCARA5	-2.81939	8.06443	-12.1938	1.88669e-15	6.3248e-13	25.0633
NLGN1	-1.10593	6.14783	-7.86552	5.12601e-11	2.96409e-09	14.8937	DNAJC5B	4.74487	8.7144	139.611	2.73657e-15	1.30156e-12	25.8935	DDX60L	1.7152	9.744	12.1781	1.9693e-15	6.34936e-13	25.0212
CD52	1.39184	8.41684	7.86108	5.21981e-11	2.96409e-09	14.8761	ALOX5AP	4.1594	10.497	138.887	2.85731e-15	1.30156e-12	25.8547	AMPH	-1.28558	6.82511	-12.1274	2.26155e-15	7.17208e-13	24.8852
PLEK	1.16497	9.37783	7.83405	5.82969e-11	3.22392e-09	14.7688	TRIM36	-4.02757	8.30564	-138.791	2.87365e-15	1.30156e-12	25.8496	NAP1L5	-1.36704	8.45149	-12.0743	2.61498e-15	8.15916e-13	24.7425
TTLL7	-1.05765	9.24762	-7.75364	8.09779e-11	3.84761e-09	14.4496	AL110505.1	5.59784	10.0804	138.735	2.88328e-15	1.30156e-12	25.8466	CXorf21	1.84192	9.2974	12.0661	2.6742e-15	8.21148e-13	24.7205
PLD5	-1.19194	6.29008	-7.71653	9.42389e-11	4.21937e-09	14.3023	ACADL	-6.38883	9.8299	-137.97	3.01865e-15	1.33834e-12	25.8053	DNAJB5	-1.74757	9.79904	-12.0315	2.94025e-15	8.88735e-13	24.6273
PDZRN4	-1.04708	6.11849	-7.68921	1.0537e-10	4.56613e-09	14.1938	SOWAHD	4.81179	9.63894	137.226	3.15733e-15	1.34786e-12	25.7648	LINC00473	-1.80329	6.7073	-12.008	3.13589e-15	9.33288e-13	24.564
HAVCR2	1.0016	8.17461	7.68841	1.05715e-10	4.56634e-09	14.1906	AC104463.2	-3.94692	8.4016	-137.044	3.19217e-15	1.34786e-12	25.7549	ATP6V1B2	1.30605	11.8041	11.9868	3.32409e-15	9.74312e-13	24.5067
NPL	1.146	8.64891	7.67827	1.10188e-10	4.68993e-09	14.1504	SMTN	-4.02097	10.0254	-136.786	3.24253e-15	1.34786e-12	25.7407	FERMT2	-1.59061	9.83729	-11.9615	3.5635e-15	1.01376e-12	24.4383
TM4SF19	1.76442	8.47197	7.6748	1.11764e-10	4.7114e-09	14.1366	AC243829.1	5.1565	10.7812	136.439	3.31157e-15	1.34786e-12	25.7217	PLCB2	1.9126	12.1255	11.9494	3.68407e-15	1.03287e-12	24.4056
TFEC	1.09908	7.57227	7.67404	1.12109e-10	4.7114e-09	14.1336	CCL3L1	5.1565	10.7812	136.439	3.31157e-15	1.34786e-12	25.7217	FAM71E1	-1.8182	9.02195	-11.9397	3.78441e-15	1.03603e-12	24.3792
NRK	-1.03156	6.18905	-7.66554	1.16072e-10	4.82571e-09	14.0998	SPATA31C2	4.41584	10.2943	136.157	3.36903e-15	1.34913e-12	25.7061	CXCR7	-2.03276	12.2589	-11.938	3.80242e-15	1.03603e-12	24.3745
RYR2	-1.34835	7.06336	-7.63994	1.28874e-10	5.20007e-09	13.9982	PCDH7	-5.02924	9.90696	-135.606	3.48428e-15	1.37314e-12	25.6756	DOK1	1.27402	11.9762	11.922	3.97373e-15	1.06766e-12	24.3312
KMO	1.27765	5.98588	7.61645	1.41857e-10	5.56012e-09	13.905	TREM2	4.3679	10.5372	134.366	3.76031e-15	1.45876e-12	25.6063	XLOC_l2_001529	-1.06953	7.31524	-11.9103	4.10388e-15	1.08019e-12	24.2995
NPR1	-1.15457	7.26445	-7.60594	1.48081e-10	5.68924e-09	13.8633	MFGE8	-3.98925	8.92992	-133.447	3.98065e-15	1.47451e-12	25.5545	ENAH	-1.53326	9.38057	-11.9029	4.18785e-15	1.08019e-12	24.2796
UNC13C	-1.2238	5.52687	-7.60593	1.48083e-10	5.68924e-09	13.8633	AC126365.1	5.06509	11.2599	132.934	4.10993e-15	1.47451e-12	25.5253	C16orf54	1.80696	9.70268	11.8913	4.32426e-15	1.09302e-12	24.2481
CD84	1.03222	7.96256	7.60414	1.49169e-10	5.70555e-09	13.8562	AC126365.2	5.06509	11.2599	132.934	4.10993e-15	1.47451e-12	25.5253	CFL2	-1.53309	8.5864	-11.8891	4.35061e-15	1.09302e-12	24.2421
PRDM1	1.07887	7.46918	7.60122	1.50964e-10	5.70819e-09	13.8446	PLN	-5.21479	12.1784	-132.9	4.11868e-15	1.47451e-12	25.5233	MAPK13	1.92808	9.05023	11.8724	4.55595e-15	1.11563e-12	24.1967
PCDH11X	-1.42574	5.54175	-7.57977	1.64786e-10	6.05133e-09	13.7595	HLA-DQB1	4.17274	12.1776	132.751	4.15722e-15	1.47451e-12	25.5148	BIN2	1.47948	8.61451	11.802	5.53749e-15	1.33904e-12	24.0048
SBSPON	-1.1184	7.79796	-7.56159	1.77494e-10	6.31868e-09	13.6873	HLA-DQB1-AS1	4.17274	12.1776	132.751	4.15722e-15	1.47451e-12	25.5148	LINC00312	-2.21297	9.69974	-11.7974	5.60845e-15	1.33945e-12	23.9923
ITGAM	1.03697	8.97117	7.5449	1.90017e-10	6.64262e-09	13.6211	AC104825.1	-4.38538	10.5498	-132.085	4.33443e-15	1.49337e-12	25.4766	GUCA2B	-1.66616	8.2964	-11.7813	5.86368e-15	1.36277e-12	23.9485
ADCY5	-1.00121	7.77862	-7.54448	1.90342e-10	6.644e-09	13.6194	AC106897.1	-4.06199	9.92203	-131.879	4.39086e-15	1.49337e-12	25.4648	DBN1	-1.41008	11.3387	-11.7745	5.9764e-15	1.36277e-12	23.9298
HAND2-AS1	-1.62809	6.33578	-7.52239	2.08314e-10	7.05963e-09	13.5318	PDLIM3	-4.06199	9.92203	-131.879	4.39086e-15	1.49337e-12	25.4648	RAC2	1.12599	9.59387	11.7706	6.04022e-15	1.36277e-12	23.9194
PLN	-1.04097	10.7734	-7.49235	2.35508e-10	7.74449e-09	13.4127	MYOZ1	-4.31314	8.92393	-131.459	4.50873e-15	1.51274e-12	25.4405	NRIP3	1.26452	7.72052	11.7696	6.05831e-15	1.36277e-12	23.9164
IL1RN	1.45116	6.93723	7.46412	2.64278e-10	8.45183e-09	13.3007	FCGR2A	4.09108	11.0475	130.842	4.68814e-15	1.5456e-12	25.4046	SIRPA	1.41199	11.8297	11.756	6.29136e-15	1.39892e-12	23.8793
ITGB2	1.0296	9.93641	7.45885	2.70023e-10	8.56495e-09	13.2798	PLAUR	5.08089	10.2858	130.514	4.78678e-15	1.5456e-12	25.3855	XLOC_l2_009273	1.33744	8.02028	11.7218	6.91875e-15	1.52095e-12	23.7858
FRK	-1.17308	7.84537	-7.44412	2.86759e-10	8.92555e-09	13.2214	ACTG2	-4.2956	13.283	-130.492	4.79342e-15	1.5456e-12	25.3842	ARHGAP18	1.17587	9.43034	11.7156	7.03989e-15	1.53019e-12	23.7687
ANPEP	1.21145	7.81885	7.43982	2.91846e-10	9.01161e-09	13.2044	RNASE1	4.26577	10.3226	130.191	4.88613e-15	1.55529e-12	25.3666	PIK3AP1	1.26838	7.6573	11.7085	7.18033e-15	1.54337e-12	23.7493
CXorf21	1.03671	7.44378	7.4111	3.28143e-10	9.73226e-09	13.0905	AL139317.5	-3.98972	9.55803	-129.538	5.09455e-15	1.5662e-12	25.3281	MSX1	-1.43335	7.76951	-11.6706	7.97999e-15	1.69641e-12	23.6454
THRB	-1.11326	8.21862	-7.40966	3.30075e-10	9.76468e-09	13.0848	FERMT2	-3.98972	9.55803	-129.538	5.09455e-15	1.5662e-12	25.3281	FILIP1	-1.66303	7.94439	-11.6592	8.23822e-15	1.73226e-12	23.614
NPNT	-1.11643	9.51746	-7.40342	3.38585e-10	9.94065e-09	13.0601	ZBTB16	-4.03781	10.9999	-129	5.27355e-15	1.5662e-12	25.2962	LIMK1	1.49955	9.7275	11.6425	8.63029e-15	1.79519e-12	23.5683
NPY1R	-1.3293	6.78474	-7.38613	3.63352e-10	1.04167e-08	12.9915	DSTN	-4.20173	13.312	-128.984	5.27898e-15	1.5662e-12	25.2953	LRRN4CL	-2.58671	7.67354	-11.6357	8.79591e-15	1.81018e-12	23.5496
MRAP2	-1.20646	9.28678	-7.37904	3.74009e-10	1.05292e-08	12.9635	MS4A7	3.78424	9.5471	128.649	5.39388e-15	1.5662e-12	25.2754	FBXO41	1.37533	9.74158	11.5898	1.00015e-14	2.00156e-12	23.4231
ITGAX	1.14487	8.70509	7.372	3.84909e-10	1.07323e-08	12.9356	TCEA3	-4.39059	10.672	-128.552	5.428e-15	1.5662e-12	25.2695	OSR2	-1.88727	8.05253	-11.5896	1.00058e-14	2.00156e-12	23.4227
TPH1	-1.92805	8.74044	-7.3659	3.94608e-10	1.09242e-08	12.9114	AC022868.1	-4.21355	13.4756	-128.504	5.44459e-15	1.5662e-12	25.2667	MYD88	1.23235	10.4175	11.5885	1.00363e-14	2.00156e-12	23.4197
PLA2G7	1.54124	9.25945	7.28594	5.46786e-10	1.40822e-08	12.5947	CTSS	5.07597	9.80614	128.456	5.46168e-15	1.5662e-12	25.2638	LSP1	1.3593	12.2615	11.5669	1.06634e-14	2.10493e-12	23.3601
LPHN3	-1.15947	7.25653	-7.24193	6.54231e-10	1.61466e-08	12.4205	AF127936.2	4.19171	8.81838	128.381	5.48814e-15	1.5662e-12	25.2594	AOX1	-2.33936	8.2068	-11.5525	1.11021e-14	2.1477e-12	23.3204
TDO2	1.17425	4.98073	7.24167	6.54929e-10	1.61466e-08	12.4195	DOCK9-DT	-4.08316	8.95382	-128.137	5.57548e-15	1.57304e-12	25.2447	PTPN6	1.53862	9.26543	11.5398	1.15071e-14	2.18241e-12	23.2851
FABP5	1.60789	8.84745	7.20913	7.47803e-10	1.7802e-08	12.2907	C1RL	3.66555	8.61329	127.907	5.65936e-15	1.57877e-12	25.2309	TMEM51	2.05041	11.974	11.5201	1.21589e-14	2.28364e-12	23.2309
IFI30	1.04654	11.2565	7.20267	7.67762e-10	1.81842e-08	12.2651	CDO1	-3.86838	8.41913	-127.64	5.75822e-15	1.5885e-12	25.2149	TNFAIP8L2	1.83518	9.95637	11.508	1.25792e-14	2.33986e-12	23.1974
MMRN1	1.26408	5.71295	7.19644	7.87491e-10	1.85383e-08	12.2405	IL1B	4.84731	8.98258	127.382	5.85576e-15	1.59766e-12	25.1993	ARHGDIB	1.03796	14.7317	11.5017	1.2804e-14	2.35898e-12	23.18
FREM1	-1.12364	6.78217	-7.18271	8.32769e-10	1.93113e-08	12.1862	PCDHB10	-4.20879	8.9158	-126.324	6.27527e-15	1.6878e-12	25.135	CERS1	-1.49183	7.12233	-11.4789	1.36535e-14	2.49177e-12	23.1167
FAM19A2	-1.1352	6.58164	-7.1804	8.40645e-10	1.93589e-08	12.1771	COL6A2	-3.56966	11.2726	-126.174	6.33732e-15	1.6878e-12	25.1258	CITED4	-1.43902	11.4948	-11.4607	1.43729e-14	2.59854e-12	23.0662
KYNU	1.15296	7.43946	7.14869	9.56526e-10	2.13517e-08	12.0517	GPNMB	3.67566	10.461	125.935	6.43789e-15	1.6878e-12	25.1112	PPP1R9A	-1.20442	6.73457	-11.4534	1.46693e-14	2.60858e-12	23.0461
SELE	1.40689	6.30236	7.14624	9.66138e-10	2.1525e-08	12.042	GMFG	4.23339	12.3762	125.888	6.45809e-15	1.6878e-12	25.1083	PLAU	1.82439	11.644	11.4527	1.46981e-14	2.60858e-12	23.0441
MME	1.60272	6.64167	7.12426	1.05657e-09	2.30761e-08	11.9552	VSIG4	3.923	9.76769	124.988	6.85417e-15	1.77266e-12	25.0528	TPST2	1.48116	10.965	11.4308	1.56347e-14	2.74958e-12	22.9833
PLIN2	1.30758	9.29733	7.09279	1.20094e-09	2.52349e-08	11.8308	ACTC1	-4.31333	13.1654	-124.599	7.03355e-15	1.78823e-12	25.0286	CSTB	2.1137	14.775	11.4118	1.64948e-14	2.8747e-12	22.9306
MMP9	1.95261	9.33614	7.08174	1.25617e-09	2.60336e-08	11.7872	AD000864.1	4.15935	10.3151	124.337	7.1579e-15	1.78823e-12	25.0122	LOC100507150	-2.50942	7.51657	-11.4046	1.6834e-14	2.90763e-12	22.9105
TM4SF18	1.06072	6.9866	7.07239	1.30484e-09	2.68132e-08	11.7503	HCST	4.15935	10.3151	124.337	7.1579e-15	1.78823e-12	25.0122	TGFBR3	-1.44844	7.95205	-11.3923	1.74307e-14	2.94075e-12	22.8762
SNORD116-21	-1.04514	7.98883	-7.05426	1.4047e-09	2.84138e-08	11.6787	ASPN	-4.1443	8.8697	-123.973	7.33378e-15	1.78823e-12	24.9895	MATK	1.88309	8.36447	11.388	1.76435e-14	2.94075e-12	22.8643
ST14	1.09275	7.67092	6.99263	1.8047e-09	3.42716e-08	11.4355	APOC4-APOC2	3.96615	9.3185	123.555	7.54259e-15	1.78823e-12	24.9632	EFHD2	1.2119	11.6244	11.3852	1.77859e-14	2.94075e-12	22.8563
MIR8071-1	1.21905	7.40755	6.97928	1.90526e-09	3.58017e-08	11.3829	PECAM1	3.84413	9.78996	123.554	7.54278e-15	1.78823e-12	24.9632	PVRL4	1.97331	8.25313	11.3747	1.83199e-14	3.00338e-12	22.8272
CYTIP	1.14837	8.5631	6.97586	1.93191e-09	3.60984e-08	11.3694	OMD	-3.98787	10.1057	-123.477	7.5819e-15	1.78823e-12	24.9584	RNF135	1.18222	11.7574	11.3525	1.95057e-14	3.15816e-12	22.7654
SEMA3D	-1.1735	6.61268	-6.96275	2.03761e-09	3.77404e-08	11.3177	MCUB	4.51409	10.6671	123.434	7.60393e-15	1.78823e-12	24.9556	LOC100506075	1.05583	9.16237	11.351	1.95906e-14	3.15816e-12	22.7612
IGHV4-59	2.01606	8.56423	6.93335	2.29595e-09	4.13732e-08	11.2019	LDLR	4.25119	11.8347	123.259	7.69425e-15	1.78823e-12	24.9446	PACSIN3	-1.22311	7.0182	-11.3177	2.1529e-14	3.44198e-12	22.6682
ATP6V0D2	1.68473	6.552	6.92156	2.40849e-09	4.3002e-08	11.1554	FBLN5	-3.73313	8.33292	-123.179	7.73551e-15	1.78823e-12	24.9395	RGS19	1.70246	11.5457	11.3126	2.18447e-14	3.46381e-12	22.6539
IGHV3-52	2.1871	9.18326	6.91171	2.50675e-09	4.43818e-08	11.1166	FCGR2C	3.52319	13.3672	122.918	7.87302e-15	1.78823e-12	24.923	VGLL3	-1.42847	8.79814	-11.3092	2.20564e-14	3.46505e-12	22.6444
IGKV1D-42	1.57097	10.5319	6.89811	2.64895e-09	4.62315e-08	11.0631	AL645941.2	4.29207	11.0332	122.909	7.87791e-15	1.78823e-12	24.9224	PPARGC1B	1.36127	7.96027	11.2933	2.30686e-14	3.5701e-12	22.6002
SNX10	1.1199	7.91631	6.89421	2.69118e-09	4.6762e-08	11.0478	HLA-DMA	4.29207	11.0332	122.909	7.87791e-15	1.78823e-12	24.9224	ARHGAP27	1.10579	10.3837	11.2809	2.38957e-14	3.63986e-12	22.5655
ACP5	1.16581	8.35919	6.87374	2.92415e-09	4.99487e-08	10.9672	HLA-DPB1	3.59468	15.0288	122.825	7.92271e-15	1.78823e-12	24.9171	SKAP2	1.44838	10.7191	11.2722	2.44931e-14	3.70172e-12	22.5411
IGKV3D-20	1.85741	7.66484	6.87086	2.95851e-09	5.02042e-08	10.9559	AL121839.2	-4.94436	10.2324	-122.56	8.06566e-15	1.80025e-12	24.9003	IL4I1	3.39434	12.5568	11.2335	2.73482e-14	4.06962e-12	22.4325
CD180	1.12947	7.68452	6.84136	3.33434e-09	5.55294e-08	10.8398	FABP5	4.35268	9.59222	122.459	8.12101e-15	1.80025e-12	24.8939	FLNC	-1.92745	8.23715	-11.2255	2.79759e-14	4.13125e-12	22.4102
IGKV1OR9-2	2.2102	10.7012	6.814	3.72543e-09	6.10812e-08	10.7322	KRT7	-4.70355	8.7557	-120.809	9.08881e-15	1.9823e-12	24.7878	XLOC_l2_001986	1.26786	7.44024	11.215	2.88222e-14	4.22397e-12	22.3808
IGHV3-74	1.6321	7.78387	6.79342	4.04918e-09	6.48369e-08	10.6514	CHI3L1	5.1335	8.59756	120.771	9.11233e-15	1.9823e-12	24.7854	UST	-1.06108	7.70466	-11.1998	3.01009e-14	4.37396e-12	22.338
MREG	1.08454	6.86265	6.78629	4.16774e-09	6.64157e-08	10.6234	WFDC1	-4.08911	10.2654	-120.661	9.18174e-15	1.9823e-12	24.7782	PRRT4	-1.23215	6.82578	-11.1843	3.14592e-14	4.50799e-12	22.2945
IGKV3D-11	2.09798	7.89794	6.73265	5.17815e-09	7.89508e-08	10.4129	PLEK2	3.99306	8.52586	120.269	9.43274e-15	2.00382e-12	24.7527	PODN	-1.399	7.26905	-11.1704	3.27342e-14	4.65619e-12	22.2554
EMCN	1.09393	6.6019	6.73071	5.21912e-09	7.93156e-08	10.4052	CSF3R	3.38706	9.09257	120.254	9.44286e-15	2.00382e-12	24.7517	VIT	-2.85318	7.26344	-11.1636	3.33754e-14	4.71275e-12	22.2363
MPPED2	-1.00156	7.17824	-6.7294	5.24677e-09	7.95801e-08	10.4001	AC026369.3	4.84308	8.90331	120.069	9.56387e-15	2.0123e-12	24.7397	GINS1	1.14473	8.08047	11.1534	3.436e-14	4.81663e-12	22.2076
IGKC	1.84507	8.66408	6.72372	5.36862e-09	8.07965e-08	10.3778	AP006333.1	3.73516	13.7085	119.737	9.78636e-15	2.0248e-12	24.7179	PRRX2	-1.40882	9.9276	-11.1402	3.56874e-14	4.96671e-12	22.1703
SLC28A3	1.24099	6.12908	6.68889	6.18044e-09	9.01585e-08	10.2412	FLRT1	3.73516	13.7085	119.737	9.78636e-15	2.0248e-12	24.7179	HCST	1.64015	13.4081	11.1292	3.68256e-14	5.0824e-12	22.1393
ATRNL1	-1.46051	8.22076	-6.67037	6.6607e-09	9.62e-08	10.1687	HLA-DRB1	4.65853	14.5282	119.371	1.00384e-14	2.05979e-12	24.6938	LIPE	-2.58856	9.32586	-11.1271	3.70441e-14	5.0824e-12	22.1335
MMP7	2.06617	7.93758	6.663	6.86177e-09	9.86146e-08	10.1398	MS4A6A	3.51449	11.7464	118.806	1.0441e-14	2.12483e-12	24.6565	ABLIM1	-1.09092	9.12428	-11.1202	3.77834e-14	5.14733e-12	22.114
IGHV3OR16-7	1.60783	9.20489	6.60096	8.81414e-09	1.20997e-07	9.89704	CD14	4.51137	9.15292	118.249	1.08564e-14	2.17392e-12	24.6195	YAP1	-1.8454	11.0879	-11.0979	4.02685e-14	5.40968e-12	22.0512
IGKV1OR9-1	1.20863	6.83481	6.59718	8.94946e-09	1.2271e-07	9.88227	CHIT1	3.47297	8.44337	118.169	1.09172e-14	2.17392e-12	24.6142	FPR3	2.31327	12.3661	11.0639	4.43927e-14	5.88203e-12	21.9551
SLAMF7	1.03488	6.92823	6.53182	1.16462e-08	1.53759e-07	9.62693	AC025580.1	3.92194	8.46726	118.02	1.10324e-14	2.17392e-12	24.6042	FSTL3	-1.96516	10.3379	-11.0614	4.47184e-14	5.88488e-12	21.9479
IGHV3-7	1.90865	9.63215	6.51406	1.25089e-08	1.62423e-07	9.55767	C15orf48	3.92194	8.46726	118.02	1.10324e-14	2.17392e-12	24.6042	FERMT3	1.57416	10.1421	11.0372	4.79306e-14	6.23876e-12	21.8795
GPR183	1.03982	6.96106	6.51393	1.25155e-08	1.62423e-07	9.55715	RNASE6	3.61063	9.68294	117.829	1.11813e-14	2.18591e-12	24.5914	APOBR	2.13847	10.1787	11.0363	4.80545e-14	6.23876e-12	21.877
MS4A4A	1.02472	8.3149	6.50706	1.28666e-08	1.65972e-07	9.53034	PART1	-3.78198	8.1058	-117.211	1.16803e-14	2.26562e-12	24.5499	APBB2	-1.12512	8.25427	-11.0294	4.9012e-14	6.23876e-12	21.8575
IGKV1-13	1.31871	6.42456	6.49944	1.32669e-08	1.70089e-07	9.50064	DAPL1	-3.58025	8.07752	-116.789	1.20353e-14	2.31637e-12	24.5213	LOC100652963	-1.93614	9.50893	-11.0294	4.902e-14	6.23876e-12	21.8574
IGKV1D-43	1.78288	7.28371	6.49581	1.34621e-08	1.72116e-07	9.48649	BX284656.2	4.32484	12.9881	116.181	1.25678e-14	2.34592e-12	24.48	RBMS3	-1.11193	7.373	-11.0174	5.07364e-14	6.415e-12	21.8234
GRIA1	-1.10941	7.74032	-6.4915	1.36977e-08	1.7465e-07	9.46967	PAWR	-4.14603	9.25211	-115.989	1.27418e-14	2.34592e-12	24.4669	CTSB	2.09793	14.6062	11	5.33418e-14	6.65988e-12	21.7741
IGKV1D-16	1.22234	7.44043	6.48388	1.41239e-08	1.79298e-07	9.43998	AC134879.2	3.77059	8.28117	115.973	1.27557e-14	2.34592e-12	24.4658	CKS2	1.26342	9.89367	10.9999	5.33617e-14	6.65988e-12	21.7737
LOC102724453	1.51485	8.42685	6.47018	1.49235e-08	1.87203e-07	9.38661	IGKV1OR1-1	3.77059	8.28117	115.973	1.27557e-14	2.34592e-12	24.4658	PTPLA	-1.79453	8.48225	-10.9865	5.54454e-14	6.76779e-12	21.7359
C1QTNF7	-1.02146	7.5617	-6.46663	1.51379e-08	1.88976e-07	9.37279	IGKV1OR2-118	3.77059	8.28117	115.973	1.27557e-14	2.34592e-12	24.4658	CDKN2A	1.76677	9.33885	10.9851	5.56804e-14	6.76779e-12	21.7318
FBP1	1.11356	8.30617	6.46132	1.54648e-08	1.92437e-07	9.35208	IGKV1OR22-5	3.77059	8.28117	115.973	1.27557e-14	2.34592e-12	24.4658	FCGR3A	2.32297	13.5434	10.9818	5.62026e-14	6.76779e-12	21.7226
IGHV3-43	2.05424	6.82054	6.4398	1.6861e-08	2.07593e-07	9.26832	NEXN	-4.76582	8.78955	-115.429	1.32636e-14	2.35943e-12	24.4285	RHEBL1	1.20468	9.17627	10.98	5.64947e-14	6.76779e-12	21.7175
IGKV1D-33	1.87853	5.88688	6.4377	1.70036e-08	2.09017e-07	9.26016	JAKMIP2	5.03893	8.89689	115.314	1.3374e-14	2.35943e-12	24.4205	ZEB1	-1.55263	10.7689	-10.9794	5.65935e-14	6.76779e-12	21.7157
CD36	1.89701	9.74948	6.43717	1.70399e-08	2.09131e-07	9.25809	JAKMIP2-AS1	5.03893	8.89689	115.314	1.3374e-14	2.35943e-12	24.4205	LHFPL2	1.52229	12.4642	10.9786	5.67313e-14	6.76779e-12	21.7133
IGJ	2.15199	9.92591	6.40741	1.92027e-08	2.3069e-07	9.14231	AC022034.1	-3.28367	7.87476	-115.225	1.34602e-14	2.35943e-12	24.4144	FRAT2	1.0628	9.93907	10.9771	5.69772e-14	6.76779e-12	21.7091
LOC642131	1.33748	6.56522	6.39914	1.985e-08	2.36635e-07	9.11018	AC022034.4	-3.28367	7.87476	-115.225	1.34602e-14	2.35943e-12	24.4144	NFIB	-1.08671	8.9905	-10.9683	5.84409e-14	6.89353e-12	21.6841
RN7SL368P	1.06964	8.50561	6.39083	2.05231e-08	2.43232e-07	9.07788	AC020907.5	-5.12425	10.078	-115.189	1.34944e-14	2.35943e-12	24.412	AOC4	-1.47556	7.33815	-10.962	5.95115e-14	6.95272e-12	21.6662
C8orf34	-1.00267	6.29794	-6.31622	2.7673e-08	3.117e-07	8.78833	FXYD1	-5.12425	10.078	-115.189	1.34944e-14	2.35943e-12	24.412	SFRP1	-2.8999	8.42549	-10.9597	5.98995e-14	6.95272e-12	21.6598
ACTC1	-1.1288	8.79754	-6.30451	2.90008e-08	3.2337e-07	8.74293	PSTPIP1	4.43519	12.6687	115.035	1.36449e-14	2.36907e-12	24.4013	C21orf63	-1.11655	8.36789	-10.9579	6.02163e-14	6.95272e-12	21.6546
IGKV2D-26	1.74599	6.15173	6.26356	3.41598e-08	3.70601e-07	8.58438	EGF	3.42332	12.2149	114.855	1.38238e-14	2.38345e-12	24.3889	GMIP	1.48931	10.4277	10.9516	6.13213e-14	6.99039e-12	21.6366
IGKV2D-28	1.80386	8.30202	6.17693	4.82617e-08	4.95427e-07	8.24979	TRIM69	4.01339	10.414	114.666	1.40141e-14	2.39959e-12	24.3758	CEBPE	1.60304	8.42771	10.9485	6.18604e-14	6.99818e-12	21.628
IGKV1OR2-3	1.79972	6.98676	6.09015	6.81592e-08	6.62858e-07	7.9157	HRCT1	-5.73168	12.3728	-114.291	1.43999e-14	2.44025e-12	24.3497	TNNI2	1.59626	8.67515	10.9248	6.62371e-14	7.44975e-12	21.5606
CR1	1.09303	7.66324	6.08492	6.95883e-08	6.75346e-07	7.89562	LY96	3.58206	10.4603	114.245	1.44481e-14	2.44025e-12	24.3465	PARD3	-1.05034	8.67386	-10.9203	6.7105e-14	7.50373e-12	21.5478
SULT1C2	1.0902	5.20009	6.05669	7.78365e-08	7.41708e-07	7.78725	BCL2A1	3.95392	11.5329	113.869	1.48487e-14	2.49098e-12	24.3202	NOD2	1.49241	9.34168	10.9034	7.04752e-14	7.8353e-12	21.4994
SLC16A6	1.01842	7.04449	6.04457	8.16697e-08	7.72177e-07	7.74075	SNCA	3.57912	8.38855	113.675	1.50602e-14	2.50622e-12	24.3066	CACNB2	-1.68912	7.67932	-10.8806	7.5262e-14	8.31967e-12	21.4346
ADAMDEC1	1.37052	6.70678	5.98022	1.0537e-07	9.65081e-07	7.4943	AJ011932.1	-4.04013	8.60265	-113.596	1.51472e-14	2.50622e-12	24.3011	FKBP15	1.23741	11.3189	10.876	7.62721e-14	8.33607e-12	21.4215
ELTD1	1.06911	6.94771	5.96988	1.09769e-07	9.99079e-07	7.45476	SENP3	3.84459	13.1941	113.465	1.52933e-14	2.50622e-12	24.2919	VAV1	1.66297	10.9122	10.8627	7.92603e-14	8.56586e-12	21.3836
LPL	1.07254	7.96837	5.9694	1.09978e-07	1.0002e-06	7.45292	DACH1	3.55447	9.84419	113.42	1.53434e-14	2.50622e-12	24.2887	SPP1	4.46693	15.9483	10.86	7.98891e-14	8.58586e-12	21.3758
CYP1B1	1.04647	8.32365	5.94031	1.23367e-07	1.10556e-06	7.34183	CD74	4.21303	13.4577	112.835	1.60165e-14	2.58942e-12	24.2474	TBC1D2	1.94122	12.4501	10.8534	8.14433e-14	8.61892e-12	21.3568
IGKV1D-27	2.0079	6.15357	5.88705	1.52206e-07	1.33824e-06	7.13876	AC244517.2	-3.52596	8.11442	-112.797	1.60614e-14	2.58942e-12	24.2447	AGTR1	-1.07283	6.54216	-10.853	8.15333e-14	8.61892e-12	21.3557
MMP8	1.59133	5.49362	5.86287	1.67408e-07	1.45162e-06	7.04675	APOC2	5.4501	10.756	112.7	1.61757e-14	2.59103e-12	24.2378	LFNG	1.09217	9.22284	10.8301	8.71159e-14	9.159e-12	21.2904
SFRP1	-1.01825	7.3037	-5.80076	2.13681e-07	1.79471e-06	6.81094	CITED4	-4.45647	11.9536	-112.054	1.6966e-14	2.7002e-12	24.1918	ALDH1L1	-2.32299	7.80042	-10.7996	9.51756e-14	9.81905e-12	21.2031
IGKV6-21	1.05503	5.18442	5.79653	2.17259e-07	1.82212e-06	6.7949	CPE	-4.08721	12.411	-111.914	1.7144e-14	2.70543e-12	24.1818	C21orf96	1.43358	8.3379	10.7662	1.04879e-13	1.07348e-11	21.1073
C7	1.1233	5.89248	5.66134	3.68624e-07	2.89063e-06	6.2844	AP002991.2	4.23009	8.57931	111.81	1.72764e-14	2.70543e-12	24.1743	PLEKHO2	1.29976	12.3852	10.7579	1.07424e-13	1.07674e-11	21.0837
AQP9	1.34909	9.11408	5.62333	4.27438e-07	3.28003e-06	6.14154	AC239868.1	-3.317	9.02887	-111.741	1.73647e-14	2.70543e-12	24.1694	SEZ6L2	2.14573	8.94319	10.7525	1.0915e-13	1.0884e-11	21.068
IGHV1OR15-1	1.26688	5.06662	5.58234	5.01234e-07	3.75837e-06	5.98788	PILRA	3.4014	11.74	111.687	1.74347e-14	2.70543e-12	24.1655	GPC3	-1.47317	7.92887	-10.744	1.11864e-13	1.10975e-11	21.0437
CXCL10	1.02699	7.55065	5.48886	7.1987e-07	5.16965e-06	5.6388	MC1R	-3.22927	7.9121	-111.511	1.76648e-14	2.70567e-12	24.1529	LPAR5	1.30797	7.70174	10.742	1.12523e-13	1.11059e-11	21.0379
GRIA2	-1.07541	8.26118	-5.45619	8.16563e-07	5.76797e-06	5.51733	TPM2	-3.29652	12.4536	-111.464	1.77263e-14	2.70567e-12	24.1495	C13orf33	-1.95385	12.8748	-10.7387	1.13619e-13	1.1152e-11	21.0284
CHI3L1	1.48703	9.23191	5.34821	1.23651e-06	8.31553e-06	5.11761	AIM2	3.24598	8.22619	111.306	1.79359e-14	2.70567e-12	24.1381	GPRC5A	-1.26441	6.89776	-10.7371	1.14143e-13	1.1152e-11	21.0238
IGKV2D-24	1.09932	6.24207	5.23977	1.87057e-06	1.20073e-05	4.71921	MRAP2	-3.45418	8.48344	-111.249	1.80124e-14	2.70567e-12	24.134	SLC9A7P1	1.0882	8.94541	10.7306	1.16331e-13	1.13087e-11	21.0051
RGS1	1.22627	8.55633	5.21021	2.09295e-06	1.32306e-05	4.61117	MAGEE1	-4.49262	9.34456	-111.167	1.81229e-14	2.70567e-12	24.1281	PCDH11X	-1.36331	6.71701	-10.726	1.17896e-13	1.14035e-11	20.9919
MOP-1	1.2338	6.95307	5.13755	2.75588e-06	1.68937e-05	4.34665	RASGRP2	-3.42969	11.2883	-111.163	1.8128e-14	2.70567e-12	24.1278	CYP4B1	-1.90351	6.61829	-10.7013	1.26695e-13	1.20735e-11	20.9209
S100A8	1.05411	7.17377	5.05339	3.78381e-06	2.23875e-05	4.04214	AC244517.4	-4.36183	9.14749	-111.111	1.81991e-14	2.70567e-12	24.124	CD109	1.56748	11.2867	10.6849	1.32885e-13	1.26013e-11	20.8738
MMP12	1.73402	9.66838	5.04195	3.9498e-06	2.32691e-05	4.00092	DBH-AS1	3.51483	11.0925	110.638	1.88539e-14	2.76047e-12	24.0898	CA2	2.42891	9.55718	10.6762	1.36315e-13	1.28635e-11	20.8487
CHIT1	1.17437	8.24875	4.69904	1.40553e-05	7.19043e-05	2.78466	GUCY1A1	-4.17184	9.71884	-110.521	1.9021e-14	2.76047e-12	24.0813	CRISPLD2	-1.6538	7.0542	-10.6571	1.4413e-13	1.34696e-11	20.7937
CARTPT	-1.63322	6.50508	-4.57225	2.22644e-05	0.000109083	2.34524	TM4SF1	-3.36452	10.8415	-110.482	1.90759e-14	2.76047e-12	24.0785	FAM198A	-1.41672	7.65106	-10.6484	1.47816e-13	1.37476e-11	20.7688
CXCL8	1.03963	7.58029	4.5274	2.61637e-05	0.000126038	2.19126	AC093591.2	-3.15494	7.99509	-110.449	1.91236e-14	2.76047e-12	24.0761	SYNE2	-1.3693	10.144	-10.6432	1.50111e-13	1.38942e-11	20.7536
IGHV3-73	1.12245	6.04838	4.48732	3.02055e-05	0.00014396	2.05429	HSPA4L	-3.15494	7.99509	-110.449	1.91236e-14	2.76047e-12	24.0761	CMTM3	1.21676	12.6476	10.6385	1.52189e-13	1.40195e-11	20.74
ITLN1	-1.19964	6.48059	-4.44309	3.53697e-05	0.000166191	1.9039	IGFBP6	-4.16139	10.3144	-110.319	1.93115e-14	2.77148e-12	24.0666	2023-03-01	1.21383	8.07103	10.6267	1.57499e-13	1.43481e-11	20.7062
CCL19	1.05691	7.45317	4.39218	4.23799e-05	0.000195268	1.73174	NPY5R	-3.43295	8.07982	-110.011	1.97642e-14	2.82014e-12	24.0441	MYCL1	1.5088	7.94594	10.6257	1.57981e-13	1.43481e-11	20.7031
							SCGB3A2	-4.34518	8.51833	-109.628	2.03448e-14	2.86951e-12	24.016	SYNC	-1.87935	10.411	-10.6224	1.59528e-13	1.4373e-11	20.6935
							AC239798.1	3.40761	9.09054	109.621	2.03556e-14	2.86951e-12	24.0155	LOC645954	-1.42938	8.21651	-10.6195	1.60889e-13	1.4373e-11	20.6851
							HLA-DQA1	5.40781	10.7971	109.507	2.05327e-14	2.86951e-12	24.0071	RBPMS	-1.47744	9.006	-10.6187	1.61227e-13	1.4373e-11	20.6831
							SGCE	-3.6681	10.8693	-109.481	2.05725e-14	2.86951e-12	24.0052	NBLA00301	-2.41231	7.21195	-10.6068	1.66978e-13	1.47401e-11	20.6485
							SOX14	3.0083	13.1763	109.123	2.11392e-14	2.93209e-12	23.9788	FAM180B	-2.55109	8.69357	-10.6054	1.67631e-13	1.47401e-11	20.6446
							LINC00165	-3.73035	8.60276	-108.977	2.13752e-14	2.94769e-12	23.968	CLEC4A	1.32973	9.51674	10.5984	1.71092e-13	1.49089e-11	20.6245
							CLEC4E	3.82984	8.0928	108.886	2.15248e-14	2.94769e-12	23.9612	CARD9	1.21822	8.47091	10.5933	1.73688e-13	1.50672e-11	20.6096
							TMEM92-AS1	-4.11751	9.39969	-108.835	2.16078e-14	2.94769e-12	23.9575	IL17D	-2.10052	8.35172	-10.5829	1.79055e-13	1.54166e-11	20.5796
							IGSF9B	-3.25105	8.26633	-108.554	2.20775e-14	2.9953e-12	23.9366	OGFRL1	1.03394	10.1342	10.5754	1.83048e-13	1.56685e-11	20.5578
							LGALS2	3.59502	8.03875	108.353	2.24188e-14	3.02507e-12	23.9216	FBLN1	-2.93435	11.7876	-10.5618	1.90494e-13	1.62339e-11	20.5185
							DOK2	3.71088	8.76571	108.089	2.2877e-14	3.03796e-12	23.9019	PPAPDC1A	2.10991	7.88111	10.5494	1.97543e-13	1.67609e-11	20.4826
							MS4A6E	3.22945	8.78008	108.02	2.2998e-14	3.03796e-12	23.8968	DES	-3.17322	11.1609	-10.5391	2.03602e-13	1.71995e-11	20.4528
							AC005746.2	-3.05242	8.44499	-108.013	2.30116e-14	3.03796e-12	23.8962	LOC283050	1.91837	9.01058	10.5292	2.09592e-13	1.75522e-11	20.4242
							TBX2-AS1	-3.05242	8.44499	-108.013	2.30116e-14	3.03796e-12	23.8962	NLN	1.18064	8.20393	10.5046	2.25324e-13	1.87883e-11	20.3527
							AC004988.1	3.57652	8.52591	107.948	2.31261e-14	3.03796e-12	23.8913	RASL12	-1.89848	8.20632	-10.502	2.27036e-13	1.88498e-11	20.3453
							PRDM16-DT	-3.25428	8.39167	-107.722	2.35321e-14	3.07502e-12	23.8744	APOD	-3.2343	7.64789	-10.4954	2.31517e-13	1.90583e-11	20.326
							HAUS7	-3.43241	10.7244	-107.5	2.39381e-14	3.1117e-12	23.8577	ADRA2C	-3.73457	10.3333	-10.4826	2.4043e-13	1.97066e-11	20.2887
							CLU	-3.51424	7.79694	-107.425	2.40765e-14	3.1134e-12	23.8521	LPXN	1.33798	9.78183	10.4812	2.4143e-13	1.97066e-11	20.2846
							AC022893.2	-4.61757	8.36337	-106.873	2.51281e-14	3.23254e-12	23.8103	RNPEPL1	1.12688	13.924	10.4757	2.45333e-13	1.9941e-11	20.2687
							NLRC4	3.48445	7.88412	106.478	2.59115e-14	3.31614e-12	23.7803	LRRC1	-1.25456	8.46107	-10.466	2.52473e-13	2.02276e-11	20.2404
							ALPP	3.18127	13.4247	106.373	2.61247e-14	3.32628e-12	23.7723	TNF	2.06339	8.88866	10.4629	2.54797e-13	2.02276e-11	20.2314
							ACTN1	-3.81065	9.96266	-106.203	2.64733e-14	3.35346e-12	23.7593	GALNTL1	-1.6853	8.4088	-10.4628	2.54869e-13	2.02276e-11	20.2311
							FBXO2	3.7772	10.0934	106.069	2.67524e-14	3.35458e-12	23.749	RAI2	-1.56223	9.26238	-10.4624	2.55132e-13	2.02276e-11	20.2301
							FBXO44	3.7772	10.0934	106.069	2.67524e-14	3.35458e-12	23.749	ITGB7	2.38601	10.9973	10.4563	2.59761e-13	2.05001e-11	20.2123
							AC105942.1	-3.41354	8.6058	-105.875	2.71628e-14	3.37414e-12	23.7341	PYCARD	1.59874	12.3832	10.4551	2.60689e-13	2.05001e-11	20.2088
							ADH1B	-3.25888	9.0718	-105.867	2.71801e-14	3.37414e-12	23.7335	FABP5	2.1604	12.0995	10.4398	2.72718e-13	2.13565e-11	20.1643
							UCP2	3.28927	8.15097	105.255	2.85193e-14	3.52277e-12	23.6863	GNPTAB	1.0063	10.241	10.4385	2.73787e-13	2.13565e-11	20.1604
							LRRC17	-3.26474	9.51447	-105.104	2.88594e-14	3.54714e-12	23.6747	PTGS1	1.53256	9.06903	10.4367	2.75245e-13	2.1384e-11	20.1552
							SLC66A1	3.55829	10.2784	104.779	2.96113e-14	3.62163e-12	23.6494	LCP1	1.75879	13.958	10.4343	2.7718e-13	2.14482e-11	20.1483
							HLA-DRB6	4.52912	9.63699	104.595	3.00471e-14	3.65691e-12	23.6351	TNS1	-1.32149	11.3993	-10.4083	2.99316e-13	2.30688e-11	20.0724
							AC037459.2	-3.94605	8.45789	-104.46	3.03691e-14	3.67807e-12	23.6246	TRPV2	1.52676	12.6216	10.3921	3.13937e-13	2.40044e-11	20.0253
							ALOX5	3.85467	8.61721	104.383	3.05558e-14	3.68272e-12	23.6186	SAMD9L	1.26714	9.71046	10.3881	3.17644e-13	2.4116e-11	20.0137
							GLI3	3.75457	10.7499	104.147	3.1137e-14	3.7284e-12	23.6	RNF115	-1.13745	9.5741	-10.3642	3.40928e-13	2.57627e-11	19.9439
							ZNF385D	-3.60673	8.11144	-104.1	3.1253e-14	3.7284e-12	23.5964	UNC13D	1.01821	8.31749	10.3474	3.58331e-13	2.69724e-11	19.8947
							SLC15A3	3.20236	9.93221	103.876	3.18157e-14	3.7284e-12	23.5788	ATP6V0B	1.02461	13.034	10.3267	3.80993e-13	2.85671e-11	19.8342
							NACAD	-3.31095	7.95028	-103.838	3.19124e-14	3.7284e-12	23.5758	XLOC_012142	-1.36554	13.1296	-10.3229	3.8533e-13	2.87807e-11	19.823
							AC068733.3	-4.0594	10.4944	-103.835	3.19216e-14	3.7284e-12	23.5755	SOCS2	-1.78812	10.3494	-10.3172	3.91883e-13	2.91576e-11	19.8064
							CAVIN3	-4.0594	10.4944	-103.835	3.19216e-14	3.7284e-12	23.5755	FAM78A	1.66937	9.50289	10.3058	4.05384e-13	3.00465e-11	19.7729
							DAXX	4.03285	11.1385	103.751	3.21362e-14	3.7284e-12	23.569	BBC3	1.00156	10.8966	10.3031	4.0866e-13	3.01737e-11	19.765
							SMIM40	4.03285	11.1385	103.751	3.21362e-14	3.7284e-12	23.569	LOC100129846	-2.03625	9.41614	-10.2958	4.17594e-13	3.07162e-11	19.7436
							MUSTN1	-3.01879	9.18365	-103.535	3.2696e-14	3.7757e-12	23.5519	LOC401317	-1.28197	6.97789	-10.2911	4.23371e-13	3.10231e-11	19.73
							TLE1	-3.89391	9.49934	-103.388	3.30836e-14	3.80277e-12	23.5403	UNC93B1	1.39559	10.5477	10.2772	4.41204e-13	3.20868e-11	19.6893
							HSPA6	3.30811	13.1621	103.102	3.38526e-14	3.85869e-12	23.5177	C13orf15	2.25566	11.9602	10.2747	4.44502e-13	3.22056e-11	19.6819
							AC025180.1	-2.86958	7.9724	-103.051	3.39925e-14	3.85869e-12	23.5136	NCEH1	1.49769	11.1712	10.2688	4.52412e-13	3.24243e-11	19.6645
							PLA2G10	3.69389	10.3141	102.986	3.41706e-14	3.85869e-12	23.5085	LOC100505592	1.92178	9.39815	10.2687	4.52549e-13	3.24243e-11	19.6642
							IL18	4.33027	9.85051	102.943	3.42878e-14	3.85869e-12	23.5051	IL28RA	1.13103	7.42899	10.2666	4.55427e-13	3.25101e-11	19.658
							SCARNA9	3.47884	10.6199	102.922	3.43471e-14	3.85869e-12	23.5034	SYK	1.8232	10.9369	10.2653	4.57113e-13	3.25104e-11	19.6543
							HLA-DPA1	4.01145	10.4182	102.72	3.49102e-14	3.90428e-12	23.4873	RYR2	-1.8338	7.46074	-10.2589	4.65932e-13	3.30163e-11	19.6354
							ID1	-3.44452	7.99597	-102.58	3.53092e-14	3.93119e-12	23.4761	ADAM33	-1.01179	8.01346	-10.2533	4.73761e-13	3.34485e-11	19.619
							RBMS3-AS3	-3.77484	8.45403	-102.408	3.58031e-14	3.96838e-12	23.4624	CNIH3	1.80694	8.24462	10.2182	5.25834e-13	3.65909e-11	19.516
							IGSF6	3.83418	10.2521	102.203	3.64051e-14	4.01718e-12	23.4459	STK10	1.51755	10.4059	10.2135	5.33244e-13	3.68415e-11	19.5022
							SRGN	3.15114	12.7077	102.133	3.66106e-14	4.01732e-12	23.4404	TC2N	-1.99869	8.59559	-10.1992	5.56476e-13	3.76527e-11	19.4601
							KMO	3.94399	8.06041	102.093	3.67299e-14	4.01732e-12	23.4371	IQGAP3	1.36111	8.582	10.1991	5.56664e-13	3.76527e-11	19.4597
							TC2N	-3.41202	9.04641	-102.038	3.68961e-14	4.01779e-12	23.4327	XLOC_008644	1.4997	7.82962	10.1948	5.63932e-13	3.80114e-11	19.4469
							C5AR1	3.75445	10.0586	101.947	3.71695e-14	4.02989e-12	23.4254	CCR5	2.24714	11.1544	10.1843	5.81857e-13	3.90834e-11	19.416
							ITGA11	-3.17804	7.75188	-101.844	3.7483e-14	4.04621e-12	23.4171	CCL4	2.83969	12.4832	10.1803	5.88835e-13	3.94152e-11	19.4042
							FOLR2	3.49112	8.37539	101.733	3.78214e-14	4.0478e-12	23.4082	XLOC_001215	1.5622	7.50711	10.1758	5.96796e-13	3.98104e-11	19.391
							CD52	2.97592	11.2729	101.733	3.78238e-14	4.0478e-12	23.4081	ST7-AS1	-1.07083	7.92322	-10.1632	6.1958e-13	4.11882e-11	19.354
							IGFBP2	-4.01664	8.90477	-101.541	3.84193e-14	4.09388e-12	23.3927	TSHZ2	-1.7659	7.1852	-10.1618	6.22154e-13	4.12177e-11	19.3499
							VSIG2	-2.92504	7.535	-101.078	3.9904e-14	4.23392e-12	23.3551	CD300A	1.87765	9.40651	10.1596	6.26351e-13	4.12303e-11	19.3432
							CRIM1-DT	-3.00658	8.77437	-101.009	4.01301e-14	4.23677e-12	23.3495	DARC	-2.66493	8.5386	-10.1594	6.26607e-13	4.12303e-11	19.3428
							PDLIM1	-4.1654	13.1775	-100.929	4.03959e-14	4.23677e-12	23.343	IRF8	1.8029	10.3753	10.1537	6.37411e-13	4.17991e-11	19.3259
							AC025265.1	-3.49791	8.64992	-100.915	4.04428e-14	4.23677e-12	23.3418	CCL3L3	2.787	11.1529	10.1394	6.65244e-13	4.34727e-11	19.2837
							AL590385.2	3.09697	12.6349	100.844	4.06795e-14	4.24365e-12	23.336	SORBS1	-2.45519	9.97604	-10.1371	6.69703e-13	4.34745e-11	19.2771
							ITIH5	-3.1384	7.64874	-100.732	4.10568e-14	4.26509e-12	23.3269	XLOC_001228	1.26376	7.28883	10.1339	6.76327e-13	4.37577e-11	19.2674
							C10orf71	3.02133	14.2371	100.233	4.27818e-14	4.42578e-12	23.2861	C16orf89	-2.62369	9.02782	-10.1291	6.86018e-13	4.42367e-11	19.2533
							MS4A14	2.8739	8.41794	100.112	4.32126e-14	4.45179e-12	23.2761	S100A10	1.06623	14.2935	10.1256	6.93204e-13	4.42576e-11	19.243
							FOXL1	-4.16127	10.6682	-99.912	4.39366e-14	4.49987e-12	23.2596	P2RX7	1.59036	8.90047	10.1172	7.10802e-13	4.52318e-11	19.2183
							IZUMO1R	3.701	9.15696	99.8607	4.41243e-14	4.49987e-12	23.2554	RHOB	-1.83949	10.9741	-10.1013	7.45439e-13	4.71259e-11	19.1713
							SCGB1A1	3.04404	13.1196	99.8338	4.4223e-14	4.49987e-12	23.2531	BAG2	-1.62358	9.92647	-10.0869	7.78255e-13	4.8881e-11	19.1287
							AC007405.3	3.82325	13.4609	99.7179	4.46513e-14	4.52491e-12	23.2436	REEP1	-1.79438	7.9896	-10.0584	8.47754e-13	5.25635e-11	19.0442
							CCDC8	-3.4725	8.42377	-99.4061	4.58264e-14	4.62512e-12	23.2177	TRPM2	1.7704	9.49734	10.0466	8.78284e-13	5.41605e-11	19.0093
							SLC22A13	3.88893	12.3515	99.0419	4.72432e-14	4.7488e-12	23.1874	ATP1A2	-1.88424	8.00506	-10.0463	8.7911e-13	5.41605e-11	19.0083
							C12orf57	-3.00771	12.8941	-98.9835	4.7475e-14	4.75286e-12	23.1826	ADAMTS1	-2.08178	10.1521	-10.045	8.82326e-13	5.4186e-11	19.0047
							CXCR4	3.50781	8.12247	98.8991	4.78122e-14	4.76739e-12	23.1755	TMEM86A	1.56814	8.04037	10.0409	8.93258e-13	5.46838e-11	18.9926
							B3GNT9	3.31408	10.4778	98.8137	4.8156e-14	4.76861e-12	23.1684	C3	-2.66974	11.1069	-10.0396	8.96924e-13	5.4735e-11	18.9885
							AP000866.2	-2.91527	7.9269	-98.8007	4.82085e-14	4.76861e-12	23.1673	LYN	1.39464	11.5611	10.0371	9.03708e-13	5.49755e-11	18.9811
							CD3D	2.82161	8.70533	98.3755	4.99645e-14	4.90478e-12	23.1317	MYOCD	-2.13392	7.78706	-10.0343	9.11107e-13	5.51101e-11	18.973
							LILRB3	4.0727	8.97233	98.3718	4.99802e-14	4.90478e-12	23.1314	CAPN6	-1.25389	6.62563	-10.033	9.1485e-13	5.51333e-11	18.969
							HAMP	3.65844	8.70139	98.3114	5.02357e-14	4.91044e-12	23.1263	DIRAS1	1.87163	8.83367	10.0309	9.20517e-13	5.53025e-11	18.9629
							PKD2	-3.16159	8.42064	-98.0131	5.15182e-14	5.01605e-12	23.1011	NLRP12	1.68353	8.21712	10.0226	9.43856e-13	5.6304e-11	18.9381
							PLA2R1	-3.0179	7.91133	-97.7446	5.27035e-14	5.11142e-12	23.0784	LCP2	1.62525	10.6718	10.0219	9.45919e-13	5.6304e-11	18.936
							AC093010.3	-3.51273	11.374	-97.6898	5.29494e-14	5.1133e-12	23.0738	IL1RN	2.76602	10.4906	10.0144	9.67222e-13	5.72199e-11	18.914
							GPC4	4.28981	11.8897	97.6487	5.31348e-14	5.1133e-12	23.0703	HAVCR2	1.76625	9.51309	10.0048	9.95781e-13	5.85895e-11	18.8852
							PDPN	2.93327	9.52548	97.6014	5.33485e-14	5.11404e-12	23.0663	TFEC	1.48965	8.79654	10.0045	9.9643e-13	5.85895e-11	18.8846
							AC006994.2	-4.11821	8.61996	-97.2865	5.47983e-14	5.23282e-12	23.0395	LOC100507420	1.54506	8.29333	9.99975	1.01089e-12	5.92594e-11	18.8703
							DEFB128	3.95304	9.98939	97.2317	5.50549e-14	5.23718e-12	23.0348	FAM19A5	-2.05826	7.95339	-9.99608	1.02208e-12	5.95549e-11	18.8595
							GP6	2.74366	9.25333	97.0004	5.61534e-14	5.32128e-12	23.0151	NFATC4	-1.36313	8.47457	-9.98483	1.05724e-12	6.1166e-11	18.826
							AC055811.1	-3.01718	10.5151	-96.9383	5.64526e-14	5.3293e-12	23.0098	NFKBIE	1.49784	11.4339	9.98252	1.06463e-12	6.12956e-11	18.8192
							FHL5	-4.31105	8.69766	-96.7833	5.72067e-14	5.37722e-12	22.9965	CASP1	1.18172	11.1029	9.97916	1.07543e-12	6.17336e-11	18.8092
							PYCARD	2.9051	8.73548	96.7453	5.73934e-14	5.37722e-12	22.9932	CXCL14	-6.35289	9.35564	-9.97763	1.08041e-12	6.18357e-11	18.8046
							BATF	3.23458	7.75703	96.624	5.7994e-14	5.39479e-12	22.9828	SLMAP	-1.2326	9.50435	-9.97446	1.09075e-12	6.22435e-11	18.7952
							FILIP1L	-2.76095	10.3227	-96.5066	5.85815e-14	5.39479e-12	22.9727	TMEM100	-1.42595	6.9603	-9.96937	1.10759e-12	6.30184e-11	18.7801
							AC015631.1	-4.51382	8.5807	-96.4936	5.86474e-14	5.39479e-12	22.9716	LMCD1	-1.62557	12.7625	-9.95942	1.14126e-12	6.47436e-11	18.7505
							PABPC4L	-4.51382	8.5807	-96.4936	5.86474e-14	5.39479e-12	22.9716	GALNT6	1.82902	9.37919	9.95716	1.14904e-12	6.49946e-11	18.7438
							NTRK3	-4.53985	9.4195	-96.4896	5.86674e-14	5.39479e-12	22.9713	C6orf115	1.22708	11.5553	9.95285	1.16407e-12	6.56528e-11	18.7309
							AL137003.2	-3.44108	10.2503	-96.3611	5.93197e-14	5.43465e-12	22.9602	LPAR1	-1.33529	9.36836	-9.94624	1.18746e-12	6.65139e-11	18.7113
							TSPAN2	-3.5516	8.75235	-96.1908	6.01964e-14	5.49469e-12	22.9455	BCHE	-1.12296	6.76636	-9.94577	1.18914e-12	6.65139e-11	18.7099
							MMP7	6.9241	9.41215	96.0688	6.08333e-14	5.53249e-12	22.935	AXIN2	-1.12411	7.51013	-9.94563	1.18965e-12	6.65139e-11	18.7094
							AC008060.5	3.33637	14.2067	95.9966	6.12139e-14	5.54678e-12	22.9287	HLA-DRB1	1.74013	15.5063	9.93943	1.21209e-12	6.75732e-11	18.691
							COX7A1	-4.06094	8.9737	-95.9052	6.16994e-14	5.57044e-12	22.9208	LOC100507239	1.04157	7.66	9.93593	1.22492e-12	6.80921e-11	18.6806
							PRDM6	-3.87854	8.09844	-95.8474	6.20091e-14	5.5715e-12	22.9158	SMTN	-2.25963	10.3312	-9.93422	1.23124e-12	6.82475e-11	18.6755
							NKD1	-3.07358	9.04083	-95.8193	6.21598e-14	5.5715e-12	22.9133	HIST1H1C	-1.3768	12.0064	-9.93026	1.24602e-12	6.88691e-11	18.6637
							AC087521.3	-3.00051	8.5437	-95.3717	6.46216e-14	5.75063e-12	22.8744	RPS6KA1	1.13834	8.37119	9.91796	1.29309e-12	7.12675e-11	18.6271
							C11orf96	-3.00051	8.5437	-95.3717	6.46216e-14	5.75063e-12	22.8744	DIO2	-1.53157	8.16919	-9.91662	1.29834e-12	7.13533e-11	18.6231
							UBE2G1	3.97131	12.5603	95.0783	6.62947e-14	5.85762e-12	22.8487	SH2B3	1.03463	9.80963	9.91057	1.32226e-12	7.22574e-11	18.605
							GPR137B	2.91127	11.6985	95.0781	6.62957e-14	5.85762e-12	22.8487	RBPMS2	-1.30158	6.91519	-9.89128	1.40151e-12	7.55216e-11	18.5475
							AL359504.2	-4.45018	8.6268	-94.8107	6.7863e-14	5.97483e-12	22.8252	BCAT1	1.44404	10.0847	9.88359	1.43444e-12	7.70815e-11	18.5245
							HCAR3	3.0551	8.27454	94.5289	6.9559e-14	6.10251e-12	22.8004	IGFBP6	-1.80502	12.3598	-9.88057	1.4476e-12	7.75732e-11	18.5155
							AC005071.1	3.8889	8.95888	94.39	7.04131e-14	6.13534e-12	22.7882	NGFR	-1.96931	7.32511	-9.87753	1.46094e-12	7.80708e-11	18.5065
							SMARCC2	2.80816	12.1171	94.3387	7.07311e-14	6.13534e-12	22.7836	VAMP8	1.71339	14.9403	9.87662	1.46496e-12	7.80708e-11	18.5037
							NCF4	3.17417	9.3497	94.3296	7.07876e-14	6.13534e-12	22.7828	IL17RA	1.08423	10.289	9.87417	1.47583e-12	7.84341e-11	18.4964
							AP002026.1	-2.8144	7.9009	-94.3081	7.09216e-14	6.13534e-12	22.7809	MYOM1	-1.80013	8.7841	-9.87194	1.48584e-12	7.85798e-11	18.4898
							CCN1	-3.28954	10.6784	-94.1911	7.16559e-14	6.17734e-12	22.7706	ABCC9	-1.60041	7.40708	-9.87163	1.4872e-12	7.85798e-11	18.4888
							YAP1	-2.86766	7.8114	-94.0716	7.24143e-14	6.22112e-12	22.76	LOC100506948	-1.08674	8.70495	-9.87022	1.49356e-12	7.85798e-11	18.4846
							AL390783.1	2.95148	10.2828	93.9623	7.31157e-14	6.25971e-12	22.7503	CDH19	-1.79203	7.05335	-9.86994	1.49482e-12	7.85798e-11	18.4838
							TSPY26P	-3.62182	8.56182	-93.6264	7.53203e-14	6.4263e-12	22.7204	NFIL3	-1.68993	11.0338	-9.868	1.50363e-12	7.88283e-11	18.478
							CENPP	-2.96626	8.60172	-93.5212	7.6026e-14	6.4643e-12	22.711	EGR2	2.36873	10.716	9.86226	1.52994e-12	7.97753e-11	18.4608
							ITGA8	-3.85331	8.09165	-93.379	7.6992e-14	6.52409e-12	22.6982	RGS10	1.1479	14.2078	9.85834	1.54817e-12	8.0509e-11	18.4491
							PTPN6	2.80006	9.34669	93.0908	7.89913e-14	6.63754e-12	22.6724	FCHO1	1.48408	9.56853	9.84704	1.60197e-12	8.26344e-11	18.4154
							AL596244.1	-3.68957	9.51723	-93.0876	7.90143e-14	6.63754e-12	22.6721	SPARCL1	-2.22661	14.029	-9.84629	1.60563e-12	8.26344e-11	18.4131
							LGMN	3.13836	11.8034	93.0707	7.91329e-14	6.63754e-12	22.6706	PDGFB	1.2218	8.43047	9.84619	1.60613e-12	8.26344e-11	18.4128
							CR1	2.8544	7.57491	92.9651	7.98816e-14	6.67778e-12	22.6611	XLOC_l2_013193	-1.81059	8.5812	-9.84168	1.62818e-12	8.28978e-11	18.3993
							HS3ST2	3.21315	7.84703	92.8879	8.0434e-14	6.7014e-12	22.6541	C11orf96	-2.35246	15.3373	-9.83113	1.681e-12	8.53515e-11	18.3678
							HIBCH	-2.98926	10.1115	-92.757	8.13802e-14	6.75755e-12	22.6423	EMR2	1.84515	9.74924	9.81436	1.76854e-12	8.86332e-11	18.3176
							AC084375.1	-3.63501	9.37074	-92.6972	8.1817e-14	6.77118e-12	22.6369	PLXND1	1.28555	12.6112	9.80067	1.84344e-12	9.21481e-11	18.2766
							PLK2	-4.40472	10.0601	-92.5822	8.26638e-14	6.80702e-12	22.6265	CORO1A	1.35946	10.4141	9.79669	1.86585e-12	9.30278e-11	18.2647
							CLECL1	2.89169	9.22346	92.5618	8.2815e-14	6.80702e-12	22.6247	PURG	-1.02841	7.02891	-9.79345	1.88424e-12	9.37033e-11	18.255
							UCP3	4.18324	9.86713	92.5143	8.31683e-14	6.80702e-12	22.6204	CLIC4	-1.03652	11.4577	-9.78641	1.92491e-12	9.54804e-11	18.2339
							SNHG18	-3.16928	9.72268	-92.4904	8.33468e-14	6.80702e-12	22.6182	RNASET2	1.06369	9.83412	9.7639	2.06094e-12	1.00679e-10	18.1664
							DPEP2	3.53773	8.38337	92.3795	8.41802e-14	6.85255e-12	22.6082	CDCA2	1.00313	7.47446	9.76231	2.07093e-12	1.00912e-10	18.1616
							AP002518.2	-2.8969	10.4451	-92.1843	8.56703e-14	6.95105e-12	22.5905	LONRF2	-1.45554	7.4127	-9.76101	2.07908e-12	1.0104e-10	18.1577
							MS4A4A	3.05925	8.47104	92.0501	8.67121e-14	7.01267e-12	22.5782	MAFB	1.58963	14.3342	9.76022	2.08409e-12	1.0104e-10	18.1553
							GAPLINC	2.69834	7.79148	91.963	8.73956e-14	7.045e-12	22.5703	ELL2	-1.4427	12.0707	-9.75605	2.11066e-12	1.01569e-10	18.1428
							RNF126P1	2.92109	9.31164	91.8594	8.82162e-14	7.08375e-12	22.5609	FMNL1	1.06619	8.28054	9.75503	2.11719e-12	1.0163e-10	18.1398
							ADRA2C	-3.29426	7.67893	-91.8305	8.84471e-14	7.08375e-12	22.5582	HK3	1.6021	8.57143	9.74535	2.18034e-12	1.03888e-10	18.1107
							AC004990.1	2.63128	14.0713	91.7616	8.89995e-14	7.09372e-12	22.5519	MFNG	1.2468	10.002	9.73136	2.27505e-12	1.0787e-10	18.0687
							GK-AS1	4.05856	10.0715	91.7347	8.92162e-14	7.09372e-12	22.5495	ARHGAP22	1.12573	11.0941	9.72757	2.30137e-12	1.08629e-10	18.0573
							HCLS1	3.69819	11.3643	91.7084	8.94286e-14	7.09372e-12	22.5471	PDZRN3	-2.02208	8.14599	-9.72466	2.32185e-12	1.09285e-10	18.0486
							GNRH1	-2.9294	9.80553	-91.6287	9.00754e-14	7.10119e-12	22.5398	ITGAL	1.64169	9.38311	9.72	2.35496e-12	1.10575e-10	18.0346
							RNASE2	4.23965	8.28447	91.6263	9.00948e-14	7.10119e-12	22.5395	KCNIP3	-1.75997	7.94686	-9.71888	2.36301e-12	1.10684e-10	18.0312
							FCGR1CP	2.97568	8.93294	91.5632	9.06117e-14	7.10432e-12	22.5338	LRRC8A	-1.00691	12.64	-9.7109	2.42105e-12	1.12856e-10	18.0072
							AC244517.6	-4.51488	9.37918	-91.4166	9.18238e-14	7.10432e-12	22.5203	RAB23	-1.30837	9.38553	-9.70734	2.44739e-12	1.13714e-10	17.9965
							PCDHB16	-4.51488	9.37918	-91.4166	9.18238e-14	7.10432e-12	22.5203	NEDD9	-1.24083	7.64916	-9.70647	2.45388e-12	1.13714e-10	17.9939
							PCDH10	-2.61569	10.5581	-91.3715	9.22007e-14	7.10432e-12	22.5162	CNTN1	-1.14989	6.63934	-9.70526	2.46296e-12	1.13714e-10	17.9902
							AL031686.1	3.50735	10.9303	91.353	9.2355e-14	7.10432e-12	22.5145	HSPB6	-1.68582	8.40565	-9.68584	2.6129e-12	1.19716e-10	17.9318
							ZNF663P	3.50735	10.9303	91.353	9.2355e-14	7.10432e-12	22.5145	BTK	1.4723	9.49359	9.68377	2.62943e-12	1.19716e-10	17.9256
							AC103853.1	-2.93743	7.68353	-91.3449	9.24237e-14	7.10432e-12	22.5137	PFKFB4	1.28421	8.79449	9.68369	2.6301e-12	1.19716e-10	17.9253
							AC103853.2	-2.93743	7.68353	-91.3449	9.24237e-14	7.10432e-12	22.5137	LILRB4	1.62316	9.84606	9.67596	2.69273e-12	1.21993e-10	17.9021
							GADD45A	-3.50102	10.0846	-91.1092	9.44254e-14	7.23579e-12	22.492	FAM59A	-1.85841	9.0946	-9.67402	2.70871e-12	1.2243e-10	17.8962
							MAPK13	2.85838	7.84525	91.02	9.51955e-14	7.27235e-12	22.4838	TCEAL7	-1.05197	7.08461	-9.67	2.74209e-12	1.2365e-10	17.8841
							AC007450.1	-2.9839	7.4185	-90.9548	9.57629e-14	7.29325e-12	22.4778	CD36	2.35829	11.9399	9.66788	2.75983e-12	1.2416e-10	17.8777
							KCNS3	-3.14403	9.50366	-90.9211	9.60581e-14	7.29337e-12	22.4747	TIAM1	1.41267	9.8824	9.6659	2.77651e-12	1.24332e-10	17.8718
							GPRASP1	-5.47667	11.1316	-90.7188	9.78487e-14	7.40667e-12	22.4559	CATSPER1	1.13129	7.87176	9.65605	2.86119e-12	1.27828e-10	17.8421
							AL008733.1	-3.06016	7.81659	-90.6705	9.82822e-14	7.41687e-12	22.4515	PNMT	-1.11254	6.77321	-9.64548	2.9549e-12	1.31471e-10	17.8102
							PKD1P6	3.22073	11.9958	90.5751	9.9144e-14	7.42766e-12	22.4426	CD248	-1.72243	8.92379	-9.64532	2.95632e-12	1.31471e-10	17.8097
							TTLL7	-2.98873	7.68723	-90.5558	9.93197e-14	7.42766e-12	22.4408	LARP6	-1.12336	10.235	-9.63711	3.03134e-12	1.34449e-10	17.785
							AC022092.1	2.86921	7.39078	90.5555	9.93226e-14	7.42766e-12	22.4408	EMILIN2	1.51049	13.4916	9.63648	3.03717e-12	1.34449e-10	17.7831
							AC020656.1	4.96272	10.0075	90.5066	9.97679e-14	7.43855e-12	22.4363	PTPRO	1.2762	8.78964	9.63456	3.05501e-12	1.34929e-10	17.7773
							ADIRF	-3.91323	15.0902	-90.1734	1.02867e-13	7.60116e-12	22.4052	IGF2R	1.03215	10.2882	9.62739	3.12254e-12	1.37444e-10	17.7557
							ADIRF-AS1	-3.91323	15.0902	-90.1734	1.02867e-13	7.60116e-12	22.4052	HAND2	-2.9388	7.65096	-9.62627	3.13325e-12	1.37444e-10	17.7523
							AL136982.7	-3.91323	15.0902	-90.1734	1.02867e-13	7.60116e-12	22.4052	VAV3	1.54101	9.89275	9.61527	3.24023e-12	1.41815e-10	17.7191
							TBXAS1	2.82816	8.83652	89.9602	1.04907e-13	7.71312e-12	22.3853	CDCA8	1.16553	8.3377	9.61013	3.29159e-12	1.43738e-10	17.7035
							CSRP2	-5.01958	11.2902	-89.9416	1.05088e-13	7.71312e-12	22.3835	CDK6	1.04453	11.0122	9.59841	3.41157e-12	1.48307e-10	17.6681
							SYNC	-2.68035	7.76349	-89.9182	1.05315e-13	7.71312e-12	22.3814	CCL8	2.45673	9.31662	9.59218	3.47717e-12	1.50493e-10	17.6493
							CTSH	3.63965	11.1279	89.8368	1.06108e-13	7.73129e-12	22.3737	PTPRE	1.08604	9.03244	9.59215	3.47741e-12	1.50493e-10	17.6492
							AIF1	2.64653	12.6558	89.8289	1.06185e-13	7.73129e-12	22.373	MMP12	4.44562	10.7585	9.5907	3.49285e-12	1.50763e-10	17.6449
							HPGD	3.2353	7.63533	89.7242	1.07218e-13	7.78364e-12	22.3632	ST3GAL6	1.13917	8.96426	9.59011	3.49922e-12	1.50763e-10	17.6431
							ALDH1L1-AS1	-3.31823	7.7667	-89.5544	1.08916e-13	7.8825e-12	22.3472	HVCN1	1.24857	9.14817	9.58336	3.57214e-12	1.53222e-10	17.6227
							EFHD2	3.57583	8.53545	89.5248	1.09215e-13	7.8825e-12	22.3444	IL11RA	-1.35497	10.0868	-9.58215	3.5854e-12	1.5345e-10	17.619
							RHBDF1	-3.00982	8.08947	-89.3617	1.10879e-13	7.97084e-12	22.3291	WDR81	1.13085	11.4876	9.57812	3.62985e-12	1.54635e-10	17.6068
							PCDHB5	-4.67161	8.91945	-89.3421	1.11081e-13	7.97084e-12	22.3272	PILRA	1.08278	10.4229	9.57747	3.63707e-12	1.54635e-10	17.6049
							CYP17A1	-2.6703	8.81894	-89.2013	1.12543e-13	8.034e-12	22.3139	ZNRF3	-1.18024	8.62342	-9.57633	3.64982e-12	1.54837e-10	17.6014
							ZNF10	-3.0109	8.82443	-89.1883	1.1268e-13	8.034e-12	22.3127	UAP1	-1.39737	9.06491	-9.57447	3.67055e-12	1.55376e-10	17.5958
							AL049749.1	3.09015	9.36823	89.1643	1.12932e-13	8.034e-12	22.3104	SDIM1	-1.15722	6.59349	-9.56347	3.79627e-12	1.59847e-10	17.5625
							LSP1	2.6175	7.87499	89.0309	1.14343e-13	8.11115e-12	22.2978	SPI1	1.69505	11.703	9.56306	3.80096e-12	1.59847e-10	17.5613
							TRPC6	4.06569	10.3945	88.9948	1.14728e-13	8.11526e-12	22.2944	LOC388242	1.13007	9.01966	9.56124	3.82221e-12	1.60392e-10	17.5558
							AC008267.5	-2.95137	8.85277	-88.7064	1.17859e-13	8.31306e-12	22.267	PTPN7	1.24421	8.34668	9.55601	3.88393e-12	1.62289e-10	17.5399
							MYLK-AS1	-3.45572	8.97547	-88.6744	1.18212e-13	8.31434e-12	22.2639	ARHGAP9	1.45545	10.8175	9.55599	3.88419e-12	1.62289e-10	17.5399
							PDGFRB	-2.60138	9.83415	-88.6201	1.18814e-13	8.33309e-12	22.2588	CADM1	1.06556	8.40679	9.55204	3.93141e-12	1.63908e-10	17.5279
							PHGDH	-3.05856	8.32978	-88.5032	1.20122e-13	8.40109e-12	22.2476	ARHGAP25	1.75461	10.9392	9.54695	3.99315e-12	1.65487e-10	17.5125
							DCAF10	3.2443	9.10522	88.4521	1.20699e-13	8.41774e-12	22.2427	B3GNT5	1.03046	9.08768	9.54554	4.01037e-12	1.65771e-10	17.5083
							CIB2	3.82576	10.5114	88.2605	1.2289e-13	8.50876e-12	22.2244	LGR4	-1.04688	8.43573	-9.54346	4.03607e-12	1.66477e-10	17.5019
							GRWD1	3.37642	10.0916	88.2525	1.22982e-13	8.50876e-12	22.2236	LIMS3L	-1.27579	8.7597	-9.54152	4.06006e-12	1.6711e-10	17.4961
							AC239798.2	2.61487	8.5961	88.2047	1.23535e-13	8.50876e-12	22.2191	CD84	1.99545	9.91641	9.53097	4.19345e-12	1.72234e-10	17.4641
							AC069209.2	3.71573	11.6573	88.1992	1.23599e-13	8.50876e-12	22.2185	FYB	1.68498	10.2496	9.52815	4.22992e-12	1.73364e-10	17.4556
							AC068446.2	-2.88851	8.415	-88.189	1.23718e-13	8.50876e-12	22.2176	KLF9	-1.50527	12.1595	-9.5182	4.36089e-12	1.78354e-10	17.4254
							MEDAG	-3.21563	9.44884	-88.0488	1.25362e-13	8.59802e-12	22.2041	NFIX	-1.23395	8.80546	-9.51249	4.43784e-12	1.81118e-10	17.4081
							OMP	2.72279	8.49308	87.9441	1.26605e-13	8.65937e-12	22.1941	MEIS1	-1.31596	8.31913	-9.50951	4.47866e-12	1.82399e-10	17.3991
							AP003071.4	-3.74466	8.27519	-87.8959	1.27182e-13	8.67493e-12	22.1894	SGCD	-1.25661	8.40421	-9.5072	4.51053e-12	1.83312e-10	17.392
							GRIA2	-2.80686	7.52765	-87.8236	1.28052e-13	8.71036e-12	22.1825	CD33	1.17269	9.03905	9.50474	4.54467e-12	1.84311e-10	17.3846
							PARVG	3.5253	9.52341	87.7785	1.28599e-13	8.72365e-12	22.1781	CCRL1	-1.58937	9.43256	-9.50197	4.58347e-12	1.85496e-10	17.3762
							CCL8	3.55252	8.61925	87.7152	1.29371e-13	8.75207e-12	22.172	CACNA2D4	1.54669	9.15658	9.48066	4.89322e-12	1.97207e-10	17.3115
							FCGR1A	2.59829	8.42081	87.6708	1.29915e-13	8.75469e-12	22.1677	TIMP4	-2.41901	8.73561	-9.47983	4.90568e-12	1.97298e-10	17.309
							LINC01786	2.76206	12.1336	87.6297	1.30422e-13	8.75469e-12	22.1638	LOC100507554	-1.62751	8.34169	-9.47781	4.93626e-12	1.98116e-10	17.3029
							HPGDS	2.592	9.37012	87.6079	1.3069e-13	8.75469e-12	22.1617	FCGR1B	1.97914	11.5622	9.46963	5.06179e-12	2.01897e-10	17.278
							KYNU	2.84922	7.81608	87.5975	1.3082e-13	8.75469e-12	22.1607	FGD6	1.02495	8.39831	9.46238	5.17584e-12	2.05599e-10	17.256
							KPRP	3.49808	9.35499	87.54	1.31534e-13	8.77883e-12	22.1551	BID	1.31656	11.0753	9.4554	5.28798e-12	2.09623e-10	17.2348
							KLHDC7B	4.04233	8.9849	87.4288	1.32929e-13	8.84812e-12	22.1443	RALA	1.24582	9.45209	9.43479	5.63389e-12	2.2152e-10	17.1721
							ADM	2.61385	8.15292	87.3222	1.3428e-13	8.91418e-12	22.134	PRUNE2	-1.85684	10.0205	-9.43298	5.66538e-12	2.22306e-10	17.1666
							CTSC	2.66489	10.6704	87.2395	1.35339e-13	8.93599e-12	22.126	APBB1IP	1.46553	10.9172	9.42725	5.76615e-12	2.24598e-10	17.1492
							LINC01678	3.97166	9.03747	87.2297	1.35465e-13	8.93599e-12	22.1251	COL4A4	-1.64649	9.93896	-9.42702	5.77025e-12	2.24598e-10	17.1485
							CARMN	-2.70148	8.28639	-87.2124	1.35688e-13	8.93599e-12	22.1234	DAPP1	1.39038	8.48901	9.42113	5.87578e-12	2.28247e-10	17.1306
							TMEM252	-4.30629	8.39408	-87.1303	1.36752e-13	8.98223e-12	22.1154	MXRA7	-1.34282	10.3899	-9.41784	5.9356e-12	2.29648e-10	17.1205
							MAOB	-3.44415	8.32592	-86.8666	1.40234e-13	9.1638e-12	22.0897	SIGLEC15	2.00159	9.92418	9.41624	5.96483e-12	2.30319e-10	17.1157
							AC243772.2	2.55617	8.89616	86.865	1.40255e-13	9.1638e-12	22.0896	GDF1	-1.07149	6.66146	-9.41273	6.02966e-12	2.32358e-10	17.105
							CXCL10	3.28411	8.12666	86.8325	1.40691e-13	9.16817e-12	22.0864	SLC46A1	1.1068	9.59344	9.39919	6.28643e-12	2.41487e-10	17.0638
							C1orf162	2.90906	8.06718	86.7953	1.41192e-13	9.17671e-12	22.0828	PTGER4	1.37511	11.3905	9.39805	6.30862e-12	2.41487e-10	17.0603
							TPBG	-2.58496	9.89338	-86.7197	1.42216e-13	9.21914e-12	22.0754	GALNT5	1.06212	7.59982	9.39764	6.31649e-12	2.41487e-10	17.059
							IL11RA	-2.65544	9.47756	-86.5871	1.44033e-13	9.29396e-12	22.0624	LST1	1.63498	11.2533	9.36771	6.92698e-12	2.62819e-10	16.9678
							PACSIN3	-2.73224	7.30398	-86.5658	1.44326e-13	9.29396e-12	22.0603	TYROBP	1.85266	15.8501	9.36763	6.92879e-12	2.62819e-10	16.9675
							SLC25A4	-3.75777	11.5792	-86.5538	1.44493e-13	9.29396e-12	22.0591	XLOC_014161	1.0981	8.50491	9.36539	6.97679e-12	2.64121e-10	16.9607
							LGI4	-3.04939	8.26376	-86.4306	1.4621e-13	9.37147e-12	22.0471	KLHDC5	-1.20761	8.77966	-9.36248	7.03959e-12	2.65978e-10	16.9519
							CBL	-3.23712	7.79281	-86.3865	1.4683e-13	9.37147e-12	22.0427	LRRC33	1.23781	8.00081	9.35829	7.13126e-12	2.68917e-10	16.9391
							MCAM	-3.23712	7.79281	-86.3865	1.4683e-13	9.37147e-12	22.0427	DHRS9	2.20976	8.61035	9.35339	7.23987e-12	2.71558e-10	16.9241
							CTSB	2.50527	7.42116	86.3164	1.47822e-13	9.41061e-12	22.0358	FAM110A	1.33113	10.659	9.3493	7.33193e-12	2.73815e-10	16.9116
							FSTL1	-2.88253	9.42489	-86.2777	1.48373e-13	9.42151e-12	22.032	RAB9B	-1.13433	7.58269	-9.34678	7.38909e-12	2.75418e-10	16.9039
							ACAN	-3.39248	8.7073	-86.1454	1.50273e-13	9.49643e-12	22.019	PRR5L	1.03766	7.48912	9.34415	7.44938e-12	2.76959e-10	16.8959
							SRRM3	-3.24818	8.7457	-86.1198	1.50645e-13	9.49643e-12	22.0165	HSPB8	-1.67019	9.23603	-9.34373	7.45907e-12	2.76959e-10	16.8946
							COLCA2	-2.80558	7.44492	-86.1159	1.50701e-13	9.49643e-12	22.0161	KIAA0226L	1.28326	8.97895	9.34274	7.48175e-12	2.77269e-10	16.8916
							LINC01827	2.91314	7.47842	86.0711	1.51352e-13	9.51331e-12	22.0117	CORO7	1.17294	11.0097	9.33703	7.61492e-12	2.81127e-10	16.8742
							SYNPO2	-2.70212	8.1945	-85.948	1.5316e-13	9.58126e-12	21.9996	KCNJ2	1.34153	8.73447	9.32869	7.81355e-12	2.87911e-10	16.8487
							APOC1P1	2.43555	9.57972	85.945	1.53205e-13	9.58126e-12	21.9993	GNAZ	-1.53178	9.121	-9.32576	7.88463e-12	2.89977e-10	16.8397
							HMOX1	3.84338	9.55501	85.8129	1.55171e-13	9.67987e-12	21.9862	TM4SF19	2.59564	8.64704	9.32229	7.96967e-12	2.92549e-10	16.8291
							AC004448.3	2.83242	13.0079	85.5799	1.5871e-13	9.8758e-12	21.9631	LOC100506897	1.36706	9	9.31694	8.10238e-12	2.95737e-10	16.8128
							LINGO2	2.89154	9.70778	85.4707	1.60398e-13	9.92464e-12	21.9523	PDLIM1	-1.15535	9.51405	-9.30126	8.50488e-12	3.08397e-10	16.7648
							PARVA	-2.89813	9.06067	-85.4575	1.60604e-13	9.92464e-12	21.951	SIGLEC9	1.1001	8.00601	9.30034	8.52895e-12	3.08397e-10	16.762
							SDCBP	2.9358	11.0357	85.4518	1.60694e-13	9.92464e-12	21.9504	DEPTOR	1.2169	8.68387	9.29862	8.57443e-12	3.09463e-10	16.7568
							AC129492.6	2.82061	10.6474	85.2893	1.6325e-13	1.00373e-11	21.9342	MIR100HG	-1.20794	9.70869	-9.29007	8.80438e-12	3.17171e-10	16.7306
							C12orf74	3.01975	11.5723	85.2845	1.63327e-13	1.00373e-11	21.9337	MREG	1.85305	8.1425	9.28124	9.04822e-12	3.25349e-10	16.7036
							FCGR1B	2.44976	8.27306	85.2583	1.63743e-13	1.00381e-11	21.9311	CCR1	1.76846	11.5065	9.27375	9.26031e-12	3.32357e-10	16.6807
							CST7	3.17264	8.8532	85.1751	1.65075e-13	1.00911e-11	21.9228	CSF1R	1.58431	14.7266	9.27312	9.27861e-12	3.32397e-10	16.6787
							TMEM176B	2.91705	8.01148	85.1536	1.65421e-13	1.00911e-11	21.9207	SLAMF8	2.30766	12.2569	9.27039	9.3571e-12	3.3459e-10	16.6704
							PROM1	-2.80352	7.47616	-85.031	1.67409e-13	1.01725e-11	21.9084	RYR3	-1.60104	7.34113	-9.26605	9.48381e-12	3.37905e-10	16.6571
							RHOB	-3.03731	13.8433	-85.0078	1.67788e-13	1.01725e-11	21.9061	XLOC_l2_000423	1.47545	7.74237	9.26602	9.48473e-12	3.37905e-10	16.657
							AC073896.4	2.61729	10.5943	84.9958	1.67984e-13	1.01725e-11	21.9049	DNAJB4	-1.21702	8.97517	-9.26345	9.56037e-12	3.39973e-10	16.6491
							CH25H	3.25307	9.49836	84.8767	1.69949e-13	1.02664e-11	21.893	GATM	1.32211	10.387	9.25212	9.90196e-12	3.51092e-10	16.6144
							AC103858.1	2.88257	9.29223	84.7627	1.71855e-13	1.03563e-11	21.8815	PTCRA	2.1524	9.06322	9.24934	9.98753e-12	3.53215e-10	16.6059
							AC243829.4	2.90827	8.6269	84.6967	1.72969e-13	1.03731e-11	21.8749	NAGPA	1.02172	11.0457	9.24778	1.00359e-11	3.54279e-10	16.6011
							CCL3	2.90827	8.6269	84.6967	1.72969e-13	1.03731e-11	21.8749	WASF3	-1.27971	7.89987	-9.23405	1.04723e-11	3.66404e-10	16.559
							SLC31A2	2.71178	8.03189	84.6245	1.74196e-13	1.04215e-11	21.8677	SASH3	1.41332	9.83616	9.23399	1.04741e-11	3.66404e-10	16.5588
							LINC00702	-2.58648	7.46256	-84.4894	1.7652e-13	1.04718e-11	21.8541	TM6SF1	1.06339	8.42209	9.23102	1.05712e-11	3.69133e-10	16.5497
							AC098582.1	-3.5936	10.5088	-84.4763	1.76747e-13	1.04718e-11	21.8527	MYOC	-3.32371	8.66581	-9.22921	1.06307e-11	3.70543e-10	16.5442
							HERC3	-3.5936	10.5088	-84.4763	1.76747e-13	1.04718e-11	21.8527	SEMA3D	-2.10983	7.57072	-9.22778	1.06779e-11	3.71518e-10	16.5398
							NAP1L5	-3.5936	10.5088	-84.4763	1.76747e-13	1.04718e-11	21.8527	STRA6	2.65407	8.83227	9.22708	1.07009e-11	3.71651e-10	16.5377
							AC096541.1	-2.5831	7.37066	-84.4533	1.77146e-13	1.04718e-11	21.8504	UAP1L1	1.3036	8.50354	9.22469	1.07808e-11	3.73754e-10	16.5303
							PLTP	2.94795	7.83279	84.3991	1.78092e-13	1.05028e-11	21.845	PAQR5	2.28061	8.70121	9.21592	1.10779e-11	3.81322e-10	16.5034
							SMCO4	3.20406	9.70262	84.2947	1.79929e-13	1.05627e-11	21.8344	LGALS9C	1.69832	14.7057	9.21193	1.12159e-11	3.85386e-10	16.4912
							SH3BGR	-2.72072	8.66904	-84.293	1.7996e-13	1.05627e-11	21.8342	TCEAL1	-1.20968	11.1637	-9.20851	1.13358e-11	3.8791e-10	16.4806
							LUM	2.93467	9.58765	84.265	1.80456e-13	1.05669e-11	21.8314	NPR1	-2.22419	9.47087	-9.20678	1.13968e-11	3.8791e-10	16.4753
							PPM1K	-3.63617	10.4425	-84.161	1.82314e-13	1.06506e-11	21.8209	CD180	1.25142	7.55062	9.20634	1.14123e-11	3.8791e-10	16.474
							AC005597.1	3.00158	8.62501	84.109	1.8325e-13	1.06579e-11	21.8156	FGL2	-1.32639	9.24756	-9.20585	1.14298e-11	3.8791e-10	16.4725
							AL590062.1	-3.30396	8.19937	-84.1064	1.83297e-13	1.06579e-11	21.8154	HPR	-2.8999	8.25709	-9.19954	1.16556e-11	3.94881e-10	16.4531
							CCL2	3.5153	12.0915	83.9913	1.85392e-13	1.07545e-11	21.8037	TRAF3IP3	1.75937	9.71774	9.19304	1.18935e-11	4.0165e-10	16.4331
							RBPMS	-2.61919	10.36	-83.93	1.86518e-13	1.07945e-11	21.7975	TLR1	1.49645	10.4261	9.19294	1.18969e-11	4.0165e-10	16.4329
							AC104623.1	3.00992	8.52995	83.8549	1.87906e-13	1.08244e-11	21.7899	SRMS	1.103	8.25152	9.19021	1.19983e-11	4.04005e-10	16.4245
							FAM49A	3.00992	8.52995	83.8549	1.87906e-13	1.08244e-11	21.7899	MYO1F	1.59744	11.9715	9.18994	1.20084e-11	4.04005e-10	16.4236
							SLC2A5	2.76257	9.60328	83.8265	1.88435e-13	1.08298e-11	21.787	PHGDH	-1.90928	9.0261	-9.16847	1.28368e-11	4.27416e-10	16.3576
							GATD1	3.55988	10.1331	83.796	1.89005e-13	1.08374e-11	21.7839	LOC100506585	2.0123	9.35206	9.15582	1.33518e-11	4.43037e-10	16.3187
							AC008728.1	-3.29377	10.1061	-83.5256	1.94139e-13	1.10391e-11	21.7563	BMPR1A	-1.08572	8.67261	-9.14186	1.3944e-11	4.59031e-10	16.2758
							PPP2R2B	-3.29377	10.1061	-83.5256	1.94139e-13	1.10391e-11	21.7563	TASP1	-1.00248	8.06288	-9.14167	1.39525e-11	4.59031e-10	16.2752
							NGF	-3.08988	7.56892	-83.5042	1.94553e-13	1.10391e-11	21.7541	PGM5	-1.39634	8.6727	-9.14003	1.40239e-11	4.59819e-10	16.2701
							NGF-AS1	-3.08988	7.56892	-83.5042	1.94553e-13	1.10391e-11	21.7541	PAG1	1.2721	8.9937	9.13733	1.41419e-11	4.62902e-10	16.2619
							GPRASP2	-2.94611	9.28947	-83.4924	1.94781e-13	1.10391e-11	21.7529	LOC339524	-1.06457	6.88762	-9.13479	1.42544e-11	4.65011e-10	16.254
							LINC02244	2.9043	7.63231	83.4713	1.95189e-13	1.10391e-11	21.7508	AASS	-1.08473	8.2357	-9.13282	1.43418e-11	4.67073e-10	16.248
							EFHD1	2.48417	11.7556	83.4226	1.96136e-13	1.10674e-11	21.7458	PPP1CB	-1.01243	11.2057	-9.12943	1.44943e-11	4.70686e-10	16.2375
							NDE1	-2.52741	11.4826	-83.3737	1.97092e-13	1.10753e-11	21.7408	DOCK8	1.02539	8.61671	9.12494	1.46982e-11	4.75844e-10	16.2237
							MSRB3	-2.78323	7.78205	-83.3699	1.97167e-13	1.10753e-11	21.7404	SELM	-1.26297	12.5251	-9.12469	1.47095e-11	4.75844e-10	16.2229
							ZFP36L2	2.66473	8.51225	83.1049	2.02441e-13	1.13432e-11	21.7132	TEAD3	-1.39899	9.36407	-9.1214	1.48611e-11	4.79946e-10	16.2128
							AC011365.2	-2.45708	7.9651	-83.0806	2.02934e-13	1.13432e-11	21.7107	SPINT1	1.39132	7.8662	9.11813	1.50132e-11	4.83246e-10	16.2027
							FHL1	-2.86532	8.63918	-83.0622	2.03307e-13	1.13432e-11	21.7088	XLOC_003784	-2.03718	7.23571	-9.10939	1.54274e-11	4.94931e-10	16.1758
							AP001533.1	-2.76702	8.48902	-82.9721	2.05145e-13	1.13945e-11	21.6996	MT1M	-2.34402	11.5869	-9.10596	1.55932e-11	4.98741e-10	16.1652
							PGR-AS1	-2.76702	8.48902	-82.9721	2.05145e-13	1.13945e-11	21.6996	XLOC_013986	-1.70915	8.34007	-9.09809	1.59801e-11	5.09283e-10	16.141
							ADAT3	2.76154	12.7807	82.8239	2.0821e-13	1.15389e-11	21.6843	CLDN1	2.075	7.97693	9.09317	1.62272e-11	5.14614e-10	16.1258
							AC093157.2	3.06611	8.90698	82.585	2.13256e-13	1.17923e-11	21.6596	NEURL3	1.48515	7.66205	9.09085	1.63449e-11	5.17498e-10	16.1187
							AC009299.2	-3.44873	9.72682	-82.3962	2.17342e-13	1.19915e-11	21.6401	DKFZp451A211	-1.64105	7.40197	-9.08818	1.64815e-11	5.20972e-10	16.1104
							AP006219.3	2.70329	9.6021	82.2652	2.20229e-13	1.21238e-11	21.6265	HSPB2	-1.33765	11.9186	-9.08163	1.68216e-11	5.28562e-10	16.0902
							LINC01637	2.80099	8.22868	82.2308	2.20995e-13	1.21391e-11	21.6229	A1BG-AS1	1.01528	8.4274	9.07804	1.70112e-11	5.32494e-10	16.0791
							CSTB	2.9322	14.0454	82.1334	2.23178e-13	1.22092e-11	21.6127	TMEM206	1.04965	8.42972	9.07305	1.72777e-11	5.39775e-10	16.0637
							AC136944.2	-2.84981	8.58046	-82.1145	2.23604e-13	1.22092e-11	21.6108	TLR7	1.9378	9.57518	9.06688	1.76136e-11	5.48499e-10	16.0447
							AC008105.3	2.53041	7.91977	82.1081	2.23747e-13	1.22092e-11	21.6101	GPR137B	1.37318	10.2917	9.06648	1.76359e-11	5.48499e-10	16.0434
							BMP2K	3.00064	9.55047	82.0655	2.24713e-13	1.22097e-11	21.6057	TOX2	-2.0309	9.87973	-9.06412	1.77661e-11	5.49897e-10	16.0362
							AC011450.1	3.35114	8.90245	82.0427	2.25231e-13	1.22097e-11	21.6033	IFIH1	1.1832	10.5479	9.0631	1.78225e-11	5.5076e-10	16.033
							CD37	3.35114	8.90245	82.0427	2.25231e-13	1.22097e-11	21.6033	ARRDC4	1.26738	10.1103	9.04333	1.89573e-11	5.81188e-10	15.972
							PLP1	2.56796	7.64577	81.9996	2.26215e-13	1.2231e-11	21.5988	IL21R	1.39441	8.30893	9.04015	1.91463e-11	5.85126e-10	15.9622
							AC026124.1	-2.43782	7.53294	-81.9824	2.2661e-13	1.2231e-11	21.597	TIFAB	2.2382	8.05887	9.03347	1.955e-11	5.95583e-10	15.9415
							SERP2	-2.54861	7.6318	-81.8299	2.30134e-13	1.23943e-11	21.5811	MAP1B	-1.54894	9.81425	-9.03089	1.97083e-11	5.9946e-10	15.9335
							SGCB	-2.76978	8.58581	-81.7816	2.31266e-13	1.24283e-11	21.576	KRT31	1.66048	8.09459	9.02747	1.99203e-11	6.04958e-10	15.9229
							LINC02762	-2.42212	8.76633	-81.7143	2.32849e-13	1.2469e-11	21.569	CD14	1.35471	16.2749	9.01995	2.03942e-11	6.15484e-10	15.8997
							IGIP	-3.17011	12.7972	-81.6778	2.33714e-13	1.2469e-11	21.5652	DEFB124	-1.15622	8.01755	-9.01915	2.04452e-11	6.16062e-10	15.8972
							CATSPERB	-2.56476	8.24899	-81.6686	2.33932e-13	1.2469e-11	21.5642	SELENBP1	-1.36897	10.769	-9.01801	2.05176e-11	6.17079e-10	15.8937
							TMEM174	3.1556	8.67895	81.6498	2.34378e-13	1.2469e-11	21.5622	GAS2L3	1.31891	8.20913	9.01681	2.0595e-11	6.17675e-10	15.89
							CLEC5A	2.67367	7.47597	81.6432	2.34535e-13	1.2469e-11	21.5615	COTL1	1.34106	12.0643	9.01632	2.06264e-11	6.17675e-10	15.8885
							CXCL2	2.74236	7.38562	81.6212	2.35061e-13	1.24703e-11	21.5592	PTGIR	-1.20841	11.4318	-9.01259	2.08688e-11	6.23004e-10	15.8769
							MFSD1	2.6091	8.89801	81.5541	2.3667e-13	1.25289e-11	21.5522	CLDN23	1.57625	9.04678	9.00655	2.12661e-11	6.33886e-10	15.8583
							AC129507.1	2.52634	9.46421	81.4996	2.37985e-13	1.25717e-11	21.5465	PYDC1	1.1948	8.46998	8.99706	2.19068e-11	6.49482e-10	15.8289
							RALA	2.53531	9.099	81.2834	2.43286e-13	1.28244e-11	21.5237	NOVA1	-1.37962	7.84137	-8.99682	2.19236e-11	6.49482e-10	15.8281
							OSGIN1	3.95564	14.0391	81.2015	2.45326e-13	1.29046e-11	21.5151	SLC15A3	1.82579	12.5055	8.99419	2.2105e-11	6.53855e-10	15.82
							MIR4290HG	2.50827	9.75149	81.1797	2.45875e-13	1.29061e-11	21.5128	LILRA4	1.75729	10.0179	8.99021	2.23816e-11	6.59332e-10	15.8077
							SLC9A3	-2.49679	10.2437	-81.1347	2.47007e-13	1.29147e-11	21.508	LOC401093	-1.24589	7.06558	-8.9877	2.25585e-11	6.63213e-10	15.7999
							SAT1	2.57634	11.1336	81.1318	2.4708e-13	1.29147e-11	21.5077	MARCKS	1.31386	13.1834	8.98511	2.27416e-11	6.6758e-10	15.7919
							SACS-AS1	-2.84198	7.60745	-81.0483	2.492e-13	1.29982e-11	21.4989	FAM96A	1.34176	11.6454	8.98308	2.28871e-11	6.70833e-10	15.7856
							MMP12	3.5752	7.79749	81.0178	2.49979e-13	1.30115e-11	21.4957	LOC100507233	-1.04385	7.13695	-8.97469	2.34958e-11	6.86594e-10	15.7596
							PNRC1	2.46614	12.7221	80.9939	2.50591e-13	1.30161e-11	21.4932	CCL3	3.13077	14.5774	8.972	2.36942e-11	6.91348e-10	15.7513
							AC244517.11	-2.36473	7.63901	-80.918	2.52547e-13	1.30903e-11	21.4851	ZNF469	1.07728	9.32018	8.96731	2.40448e-11	6.9919e-10	15.7368
							MNDA	3.40802	8.7243	80.8354	2.54694e-13	1.31524e-11	21.4764	TWIST2	-1.20629	8.76475	-8.96044	2.4568e-11	7.11479e-10	15.7155
							MIR193BHG	-2.66678	8.41231	-80.8077	2.5542e-13	1.31524e-11	21.4734	AQP7P3	-1.33188	7.05859	-8.95588	2.49215e-11	7.19562e-10	15.7013
							TPM1	-2.32764	8.93653	-80.8035	2.5553e-13	1.31524e-11	21.473	HSD3B7	1.29417	11.1709	8.94715	2.56129e-11	7.37324e-10	15.6743
							AC115220.2	-2.60695	7.25751	-80.7613	2.56638e-13	1.31524e-11	21.4685	ACTG2	-1.73751	10.6826	-8.94217	2.60157e-11	7.47807e-10	15.6588
							ZNF727	-2.60695	7.25751	-80.7613	2.56638e-13	1.31524e-11	21.4685	MECOM	-1.19702	8.19949	-8.9341	2.6682e-11	7.62426e-10	15.6338
							DENND2D	2.60295	8.00976	80.7505	2.56925e-13	1.31524e-11	21.4673	DOK2	1.24375	8.45956	8.92298	2.76294e-11	7.86017e-10	15.5993
							DNM3OS	-2.9054	8.36893	-80.506	2.63466e-13	1.34595e-11	21.4413	STAC3	1.63951	10.8622	8.91907	2.79705e-11	7.93387e-10	15.5872
							TBC1D30	2.36088	8.19911	80.4336	2.65439e-13	1.35325e-11	21.4336	MXRA5	2.369	10.5889	8.90747	2.90072e-11	8.17996e-10	15.5511
							GK	2.43808	8.43425	80.352	2.67682e-13	1.35973e-11	21.4249	CAMK2N1	-1.51667	8.77128	-8.90542	2.91942e-11	8.22069e-10	15.5448
							FOXD2	-3.09343	10.669	-80.3475	2.67806e-13	1.35973e-11	21.4244	TRPV4	1.04562	7.35484	8.89845	2.98406e-11	8.3905e-10	15.5231
							INPP1	-2.65575	10.6906	-80.2743	2.69839e-13	1.36726e-11	21.4166	SELPLG	1.22255	8.99945	8.88459	3.11674e-11	8.73816e-10	15.4801
							GSTM4	-2.47146	9.20734	-80.1977	2.71983e-13	1.37532e-11	21.4084	CYBA	1.26576	12.8597	8.88246	3.13769e-11	8.78417e-10	15.4734
							AC108134.2	-2.61339	10.0566	-80.0765	2.75415e-13	1.38844e-11	21.3954	XLOC_l2_013301	1.9682	7.95132	8.8785	3.177e-11	8.88138e-10	15.4611
							HABP4	-2.61812	8.0982	-80.0666	2.75698e-13	1.38844e-11	21.3944	HMGA1	1.21166	9.73144	8.87743	3.18769e-11	8.8984e-10	15.4578
							GNA11	-2.3524	10.4186	-79.9696	2.78482e-13	1.39658e-11	21.384	LPP	-1.51031	9.47023	-8.86992	3.26384e-11	9.08475e-10	15.4344
							DHRS9	3.9112	8.38674	79.9572	2.78842e-13	1.39658e-11	21.3826	TREM1	1.75121	8.55928	8.86896	3.27363e-11	9.09891e-10	15.4315
							TMEM107	2.44038	9.53862	79.9348	2.7949e-13	1.39658e-11	21.3802	FLNA	-1.12934	10.142	-8.86742	3.28959e-11	9.11457e-10	15.4267
							AC007773.1	-3.23516	7.98816	-79.9323	2.79563e-13	1.39658e-11	21.38	SPEG	-1.19644	8.51395	-8.86392	3.32598e-11	9.19159e-10	15.4158
							LST1	2.45038	9.17823	79.708	2.86154e-13	1.42663e-11	21.3558	SEMA3B	-1.67132	10.4065	-8.86195	3.34661e-11	9.2354e-10	15.4097
							CMTM7	2.55402	8.75493	79.6602	2.8758e-13	1.43087e-11	21.3507	IBSP	4.24136	9.47857	8.85341	3.43768e-11	9.46281e-10	15.3831
							VIPR2	-2.36304	7.09111	-79.6272	2.88569e-13	1.43292e-11	21.3471	XLOC_013983	-2.08507	7.40549	-8.85331	3.4388e-11	9.46281e-10	15.3828
							MARK1	-3.0932	7.5143	-79.4463	2.94063e-13	1.45729e-11	21.3276	LILRA6	1.40672	9.96191	8.85051	3.46921e-11	9.51125e-10	15.3741
							AC018616.1	2.71692	8.08594	79.3934	2.95693e-13	1.45953e-11	21.3219	LOC100507008	-1.34324	7.12214	-8.84601	3.51869e-11	9.61426e-10	15.3601
							FABP4	2.71692	8.08594	79.3934	2.95693e-13	1.45953e-11	21.3219	LDOC1	-2.10974	12.5077	-8.84353	3.54619e-11	9.67187e-10	15.3524
							CRIP1	-2.93464	14.6822	-79.3054	2.98424e-13	1.47009e-11	21.3123	ACADL	-1.75809	7.69079	-8.84321	3.54977e-11	9.67187e-10	15.3514
							GPR160	2.57521	7.53923	79.2051	3.01573e-13	1.48118e-11	21.3014	IGF1	-2.14513	9.1161	-8.84073	3.57764e-11	9.7341e-10	15.3436
							PAK3	-3.11464	7.97336	-79.1958	3.01868e-13	1.48118e-11	21.3004	MKL2	-1.09217	9.30666	-8.83157	3.68226e-11	9.99066e-10	15.3151
							CRY1	-2.49538	9.59245	-79.1766	3.02475e-13	1.48123e-11	21.2983	PALM	-2.35432	10.4707	-8.82322	3.78033e-11	1.01984e-09	15.2891
							AC110597.3	-2.6815	7.42898	-79.1089	3.04628e-13	1.48591e-11	21.291	ST14	1.32781	9.92695	8.82281	3.78521e-11	1.01984e-09	15.2878
							DSEL	-2.6815	7.42898	-79.1089	3.04628e-13	1.48591e-11	21.291	NPL	1.41646	10.0918	8.81218	3.91405e-11	1.04952e-09	15.2547
							NDN	-2.53672	8.07169	-79.0303	3.07148e-13	1.49527e-11	21.2824	TTYH3	1.08512	10.2954	8.81193	3.91705e-11	1.04952e-09	15.2539
							GCHFR	2.35044	7.57976	78.9658	3.09235e-13	1.50195e-11	21.2754	LOC100507319	-1.13811	9.02029	-8.81012	3.93943e-11	1.05406e-09	15.2483
							MYOCD	-2.27853	7.12139	-78.906	3.11182e-13	1.50195e-11	21.2689	TGFB1I1	-1.11309	12.2667	-8.80592	3.99192e-11	1.06516e-09	15.2352
							EFCAB11	3.56376	9.25259	78.895	3.11544e-13	1.50195e-11	21.2677	SLC36A1	1.14901	10.8873	8.80239	4.03665e-11	1.07265e-09	15.2242
							RAB42	3.56376	9.25259	78.895	3.11544e-13	1.50195e-11	21.2677	DOK7	-1.15409	7.21154	-8.79876	4.08305e-11	1.08129e-09	15.2129
							RAB42P1	3.56376	9.25259	78.895	3.11544e-13	1.50195e-11	21.2677	A1BG	1.17628	9.95252	8.78288	4.29259e-11	1.13443e-09	15.1634
							AC136604.2	-2.8706	7.42646	-78.8662	3.12487e-13	1.50331e-11	21.2646	DENND2D	1.81835	11.3104	8.77642	4.3809e-11	1.15461e-09	15.1432
							NPDC1	-2.68299	9.41862	-78.8495	3.13039e-13	1.50331e-11	21.2627	OBFC2A	1.39852	10.6671	8.7756	4.39225e-11	1.15603e-09	15.1406
							AL049838.1	-4.27922	9.05468	-78.7346	3.16845e-13	1.51865e-11	21.2502	FRMD4B	1.02111	9.9896	8.76498	4.54191e-11	1.18895e-09	15.1075
							BUB1B	2.39805	7.55358	78.6673	3.19101e-13	1.52292e-11	21.2428	TCEAL4	-1.2828	13.8515	-8.76172	4.58892e-11	1.19801e-09	15.0973
							OR10G1P	3.20116	10.5138	78.6532	3.19575e-13	1.52292e-11	21.2413	NFAM1	1.82158	10.8109	8.75583	4.67495e-11	1.21719e-09	15.0789
							OR10G2	3.20116	10.5138	78.6532	3.19575e-13	1.52292e-11	21.2413	P2RY13	1.02728	7.2811	8.75259	4.72299e-11	1.22478e-09	15.0688
							HCCAT5	-3.44559	8.33318	-78.5526	3.22984e-13	1.53622e-11	21.2303	2023-03-03	-1.23977	7.58681	-8.75258	4.72313e-11	1.22478e-09	15.0688
							PGM5-AS1	-2.63945	7.75598	-78.5108	3.24412e-13	1.54006e-11	21.2257	PCDH11Y	-1.38922	6.79056	-8.74624	4.8186e-11	1.24787e-09	15.049
							TCEAL2	-2.40453	10.819	-78.4496	3.26518e-13	1.54612e-11	21.219	C9orf139	1.16412	7.83981	8.7451	4.83606e-11	1.25072e-09	15.0454
							HYI	-3.11477	12.0802	-78.4375	3.26935e-13	1.54612e-11	21.2176	SGK1	1.7409	13.2409	8.74059	4.90539e-11	1.26695e-09	15.0313
							AC022034.3	-2.7637	7.47824	-78.2994	3.31747e-13	1.5659e-11	21.2025	TNFRSF9	1.00924	7.24382	8.74006	4.91359e-11	1.26738e-09	15.0297
							FBXO32	-2.61594	8.78486	-78.2624	3.33051e-13	1.56907e-11	21.1984	SRPX	-1.96595	9.81636	-8.73322	5.0208e-11	1.28868e-09	15.0083
							MMP2-AS1	2.36315	7.33497	78.2312	3.34153e-13	1.57128e-11	21.195	MEI1	1.68809	10.2423	8.7004	5.56952e-11	1.4084e-09	14.9057
							AC008940.1	2.49225	9.37282	78.1312	3.37716e-13	1.58503e-11	21.1839	NCF2	1.64616	10.9453	8.67899	5.95994e-11	1.50124e-09	14.8386
							CARHSP1	3.30431	13.7285	78.0466	3.40762e-13	1.59368e-11	21.1746	MTUS2	-1.52099	7.2258	-8.65725	6.38455e-11	1.59161e-09	14.7705
							HLA-DPB2	2.5204	9.44252	78.0352	3.41177e-13	1.59368e-11	21.1733	PDE8B	-2.45165	9.13379	-8.65424	6.4456e-11	1.6027e-09	14.7611
							PCDHB4	-3.66246	8.36563	-77.9949	3.42641e-13	1.59368e-11	21.1689	ADRBK2	1.33023	10.6878	8.65221	6.48716e-11	1.6089e-09	14.7548
							AC011330.1	2.84354	9.37011	77.9921	3.42743e-13	1.59368e-11	21.1686	ACTBL2	-1.30138	11.6649	-8.65143	6.50319e-11	1.6093e-09	14.7523
							TCEAL7	-3.63798	8.00004	-77.9914	3.42769e-13	1.59368e-11	21.1685	MNDA	1.71316	10.135	8.65133	6.5054e-11	1.6093e-09	14.752
							ARL4C	2.63755	7.74681	77.9478	3.44362e-13	1.5981e-11	21.1637	FBLN5	-2.0027	13.0847	-8.64986	6.53569e-11	1.61473e-09	14.7474
							SIGLEC9	2.99166	7.43825	77.9134	3.45622e-13	1.60095e-11	21.1599	LOC729468	-1.29915	7.90743	-8.64865	6.56077e-11	1.61752e-09	14.7436
							GATA6-AS1	-2.467	7.4239	-77.8958	3.46272e-13	1.60098e-11	21.1579	CDCA5	1.05091	8.24684	8.63722	6.80284e-11	1.66584e-09	14.7077
							C1QB	3.74752	14.1543	77.7196	3.52835e-13	1.62829e-11	21.1384	RRAS2	-1.00211	9.54356	-8.63611	6.8268e-11	1.66959e-09	14.7043
							S1PR4	3.3801	8.50838	77.6383	3.5591e-13	1.63654e-11	21.1294	CTSL1P8	1.76184	12.1713	8.61257	7.35567e-11	1.79439e-09	14.6304
							IGSF8	4.04076	14.0283	77.6375	3.55941e-13	1.63654e-11	21.1293	PLA2G15	1.626	13.7948	8.61051	7.4039e-11	1.80388e-09	14.624
							HIST2H2BE	-2.21879	11.4692	-77.6174	3.56705e-13	1.63702e-11	21.1271	SGCE	-1.49927	10.8426	-8.60561	7.51986e-11	1.82983e-09	14.6086
							AC226119.2	-2.99901	8.35239	-77.5187	3.60489e-13	1.65102e-11	21.1161	NCKAP1L	1.31218	9.05521	8.59548	7.76547e-11	1.88249e-09	14.5768
							FXYD4	2.86882	10.2099	77.4906	3.61575e-13	1.65102e-11	21.113	COL4A3	-1.13234	6.97269	-8.58664	7.98652e-11	1.92883e-09	14.549
							DLG5	2.25783	8.25563	77.4861	3.6175e-13	1.65102e-11	21.1125	NLRC4	1.51915	9.51601	8.58623	7.99696e-11	1.92894e-09	14.5477
							CCDC136	2.9494	10.2477	77.4379	3.6362e-13	1.65651e-11	21.1071	CCDC146	-1.68229	9.51535	-8.58311	8.07667e-11	1.94347e-09	14.5379
							DCDC2C	-3.46947	8.34719	-77.3363	3.67598e-13	1.67156e-11	21.0958	LILRB1	1.84548	10.4833	8.58277	8.08538e-11	1.94347e-09	14.5368
							RARRES1	2.9249	9.08802	77.2949	3.69234e-13	1.67593e-11	21.0912	CX3CR1	2.53347	10.1436	8.5784	8.19823e-11	1.96212e-09	14.5231
							COL4A5	-2.40837	7.56363	-77.2171	3.72332e-13	1.68687e-11	21.0825	IGSF21	2.12823	11.6863	8.57824	8.20244e-11	1.96212e-09	14.5226
							PLSCR3	2.79566	13.8572	77.2003	3.73004e-13	1.68687e-11	21.0806	HCK	1.33754	9.93326	8.57812	8.20552e-11	1.96212e-09	14.5222
							MYEF2	-3.74095	8.19767	-77.157	3.74741e-13	1.69165e-11	21.0757	BDNF	-1.37324	7.03959	-8.57531	8.27903e-11	1.97726e-09	14.5134
							TMEM198	2.21797	9.44713	77.0572	3.78784e-13	1.7068e-11	21.0646	ST8SIA4	1.29431	9.19162	8.56883	8.45127e-11	2.01342e-09	14.493
							L3HYPDH	-2.26108	9.42728	-76.9942	3.81362e-13	1.71171e-11	21.0575	SMPX	-1.54819	7.05003	-8.55944	8.7072e-11	2.0693e-09	14.4635
							LPL	4.03538	8.43825	76.9867	3.8167e-13	1.71171e-11	21.0567	PARM1	-1.77063	8.63349	-8.52906	9.59006e-11	2.25145e-09	14.3679
							TRAF3IP3	3.11145	7.98934	76.9801	3.81944e-13	1.71171e-11	21.0559	LOC100506304	-1.76707	7.23373	-8.52664	9.66415e-11	2.26335e-09	14.3603
							HSPB1	-3.04869	10.6004	-76.95	3.83183e-13	1.71417e-11	21.0526	BATF	1.4496	11.1182	8.5218	9.81423e-11	2.29295e-09	14.3451
							ITGB7	2.78111	7.5826	76.9178	3.84515e-13	1.71704e-11	21.0489	SLC25A19	1.17961	9.90989	8.51998	9.87107e-11	2.30345e-09	14.3394
							AL133167.1	2.91801	11.9282	76.886	3.85837e-13	1.71725e-11	21.0454	FILIP1L	-2.22028	10.9179	-8.50514	1.03487e-10	2.39288e-09	14.2926
							AC107375.1	-2.76978	8.08222	-76.8602	3.86911e-13	1.71725e-11	21.0425	TLR2	1.24658	11.9207	8.505	1.03533e-10	2.39288e-09	14.2922
							LIN28B-AS1	2.78268	11.132	76.8518	3.87261e-13	1.71725e-11	21.0415	SMAD9	-1.42283	8.61625	-8.50144	1.04713e-10	2.41439e-09	14.281
							IL2RG	2.9445	7.64912	76.8395	3.87776e-13	1.71725e-11	21.0401	C5orf20	1.98954	8.2657	8.49992	1.05222e-10	2.41728e-09	14.2762
							PARD3-AS1	-2.5943	7.33006	-76.8337	3.88021e-13	1.71725e-11	21.0395	SIGLEC7	1.17751	8.14162	8.49972	1.05285e-10	2.41728e-09	14.2756
							SLC8A2	2.99462	12.4192	76.7702	3.90688e-13	1.72598e-11	21.0324	HS3ST1	1.79593	9.68688	8.49958	1.05335e-10	2.41728e-09	14.2751
							LCP1	2.74918	7.44351	76.6622	3.95276e-13	1.74315e-11	21.0202	TUBB3	1.47881	9.56994	8.4994	1.05393e-10	2.41728e-09	14.2746
							AC013356.3	2.63793	9.946	76.6164	3.9724e-13	1.7487e-11	21.015	IL2RG	1.40148	8.81352	8.4992	1.05463e-10	2.41728e-09	14.2739
							CMSS1	-2.28058	9.533	-76.5585	3.99737e-13	1.75658e-11	21.0085	STEAP3	1.05758	9.01568	8.48799	1.09294e-10	2.49326e-09	14.2386
							OTULINL	2.7133	8.13799	76.3675	4.08103e-13	1.78673e-11	20.9869	C4orf48	1.19741	12.0366	8.4819	1.11437e-10	2.5332e-09	14.2194
							GDF7	-2.58397	8.23814	-76.3602	4.08426e-13	1.78673e-11	20.9861	SLC22A3	-1.50195	7.98151	-8.47153	1.15179e-10	2.60837e-09	14.1867
							HIST2H2BF	2.28224	8.26972	76.3527	4.08758e-13	1.78673e-11	20.9852	GNG12	-1.06482	11.221	-8.47125	1.15283e-10	2.60837e-09	14.1858
							ARHGDIB	2.40784	10.7876	76.2633	4.1275e-13	1.80101e-11	20.9751	PPP1R3G	1.00421	8.47255	8.46603	1.17218e-10	2.64286e-09	14.1693
							CD1B	3.02465	9.79392	76.2158	4.14886e-13	1.80716e-11	20.9697	ITM2C	-1.51554	9.67204	-8.45931	1.19756e-10	2.69381e-09	14.1481
							GPR34	2.59701	9.24628	76.1708	4.16922e-13	1.81087e-11	20.9646	SLC39A11	1.13262	10.3802	8.45843	1.20092e-10	2.69823e-09	14.1454
							LINC00997	-2.54406	8.02981	-76.1493	4.17897e-13	1.81087e-11	20.9622	PID1	-1.4072	10.9098	-8.45651	1.2083e-10	2.71166e-09	14.1393
							AC020907.4	3.99624	13.0125	76.1487	4.17927e-13	1.81087e-11	20.9621	CD300C	1.30622	8.28308	8.44678	1.24635e-10	2.78444e-09	14.1086
							SMPDL3A	3.72733	8.17675	76.0473	4.22571e-13	1.8277e-11	20.9506	TYMS	1.09298	9.68238	8.44071	1.27074e-10	2.82646e-09	14.0894
							AC004847.1	3.42629	8.24198	76.0254	4.23578e-13	1.8277e-11	20.9481	NR1H3	1.76318	12.4706	8.44061	1.27114e-10	2.82646e-09	14.0891
							DCANP1	3.86585	8.52293	76.0159	4.24019e-13	1.8277e-11	20.947	SLC22A18AS	1.52748	8.49906	8.43459	1.2958e-10	2.86811e-09	14.0701
							AC134669.1	2.49657	7.25026	75.9154	4.28695e-13	1.84146e-11	20.9356	CCDC154	1.05756	9.06942	8.42579	1.33269e-10	2.93967e-09	14.0423
							EVI2B	2.49657	7.25026	75.9154	4.28695e-13	1.84146e-11	20.9356	CHI3L1	3.5368	11.9961	8.42451	1.33817e-10	2.94839e-09	14.0383
							CAV1	-2.39553	8.71594	-75.8751	4.30585e-13	1.8429e-11	20.931	IL1B	2.60133	10.7431	8.41612	1.37449e-10	3.02496e-09	14.0118
							ABRACL	2.36988	11.6544	75.8574	4.3142e-13	1.8429e-11	20.929	SRRM4	-1.06975	6.84489	-8.41188	1.3932e-10	3.06267e-09	13.9984
							ADAM8	2.40021	8.42809	75.8523	4.31661e-13	1.8429e-11	20.9284	MLF1IP	1.04397	7.94209	8.40957	1.40351e-10	3.08184e-09	13.9911
							RASL11A	2.37964	15.6126	75.8227	4.33059e-13	1.8429e-11	20.925	TREM2	2.30412	10.8368	8.40694	1.41537e-10	3.10434e-09	13.9828
							SLC25A34-AS1	-2.40904	8.00822	-75.8168	4.33342e-13	1.8429e-11	20.9243	TMEM107	1.02945	10.823	8.39737	1.45932e-10	3.18629e-09	13.9525
							SPINT2	-2.21481	10.8154	-75.8138	4.33483e-13	1.8429e-11	20.924	HMHA1	1.392	13.4205	8.39627	1.46444e-10	3.19089e-09	13.949
							SERPINA1	2.61851	7.49517	75.7118	4.3835e-13	1.8604e-11	20.9123	TFPI2	-2.46097	9.68575	-8.39621	1.46472e-10	3.19089e-09	13.9488
							AC096677.2	-2.76793	8.57789	-75.677	4.4002e-13	1.8643e-11	20.9084	LAYN	-1.54272	9.56109	-8.39445	1.47298e-10	3.20527e-09	13.9433
							CXCL16	3.28115	8.79023	75.6372	4.41945e-13	1.86444e-11	20.9038	GSTA2	-1.18899	7.34453	-8.39156	1.48666e-10	3.22776e-09	13.9341
							NPR2	-2.47642	7.37476	-75.6345	4.42076e-13	1.86444e-11	20.9035	PLEK	1.52889	10.2415	8.39091	1.48976e-10	3.23087e-09	13.9321
							PLIN2	2.95628	9.56418	75.6298	4.42306e-13	1.86444e-11	20.903	C14orf132	-1.31243	9.06006	-8.39047	1.49183e-10	3.23174e-09	13.9307
							MAP3K5	-2.37737	10.297	-75.5627	4.45571e-13	1.87502e-11	20.8953	NNMT	-1.44053	14.8357	-8.38891	1.49928e-10	3.24424e-09	13.9258
							SBF1	3.40333	10.1684	75.4141	4.52902e-13	1.90265e-11	20.8782	GCNT1	1.13578	8.20596	8.38032	1.54101e-10	3.32338e-09	13.8986
							HACD1	-4.41625	10.5552	-75.3682	4.55197e-13	1.90906e-11	20.873	KCNE3	1.29411	8.8786	8.37623	1.56129e-10	3.35592e-09	13.8857
							AMIGO2	-3.48131	11.5447	-75.297	4.58774e-13	1.92082e-11	20.8648	NCF4	1.21456	10.3046	8.37037	1.59081e-10	3.41556e-09	13.8671
							NDST1-AS1	-3.19068	7.89545	-75.26	4.60651e-13	1.92543e-11	20.8605	LOC729680	-1.05946	7.27969	-8.36336	1.62687e-10	3.48525e-09	13.8449
							DRAM1	2.8394	9.42592	75.2281	4.62272e-13	1.92895e-11	20.8569	MILR1	1.46876	9.79609	8.35956	1.64677e-10	3.5162e-09	13.8329
							GNG8	-3.66169	8.48281	-75.1709	4.65198e-13	1.93791e-11	20.8503	XLOC_003146	1.28802	7.45406	8.3529	1.68226e-10	3.58012e-09	13.8118
							CCDC84-DT	3.44447	10.3126	75.1534	4.66095e-13	1.93839e-11	20.8483	BCL2A1	1.57702	10.5789	8.34954	1.70042e-10	3.61479e-09	13.8012
							MID1	-2.15317	7.36472	-75.114	4.68124e-13	1.94071e-11	20.8437	HJURP	1.06521	7.85894	8.34654	1.71686e-10	3.64175e-09	13.7917
							PAEP	4.30947	11.3419	75.1122	4.68217e-13	1.94071e-11	20.8435	ELOVL7	-1.23448	6.80197	-8.34133	1.74572e-10	3.69889e-09	13.7752
							MT1X	-2.44375	9.55205	-75.0068	4.73699e-13	1.96017e-11	20.8313	CAPG	2.25179	13.013	8.34083	1.74852e-10	3.70078e-09	13.7736
							ARMC12	3.70479	9.51627	74.8812	4.80327e-13	1.98429e-11	20.8168	HLA-DQB1	1.809	12.8532	8.33988	1.75382e-10	3.70794e-09	13.7706
							MYOZ2	-2.72935	8.08667	-74.7454	4.8761e-13	2.0068e-11	20.8011	NFE2L3	1.0039	9.18286	8.33723	1.76877e-10	3.72955e-09	13.7622
							ROR1	-2.8025	7.83284	-74.7253	4.88702e-13	2.0068e-11	20.7988	DPP4	1.92395	9.21941	8.3356	1.77802e-10	3.73788e-09	13.757
							ROR1-AS1	-2.8025	7.83284	-74.7253	4.88702e-13	2.0068e-11	20.7988	ASCL2	1.39046	8.88524	8.33319	1.79179e-10	3.75945e-09	13.7494
							AGRP	2.31768	7.97262	74.6863	4.90819e-13	2.0068e-11	20.7942	ANPEP	1.73097	9.22578	8.33198	1.79875e-10	3.76997e-09	13.7456
							FKBP7	-2.34627	9.98956	-74.6862	4.90827e-13	2.0068e-11	20.7942	PRKX	1.08676	8.73124	8.32705	1.82735e-10	3.81339e-09	13.73
							GOLGA6B	2.21152	9.96452	74.675	4.91435e-13	2.0068e-11	20.7929	TCIRG1	1.19301	12.9298	8.3241	1.84468e-10	3.84126e-09	13.7206
							GOLGA6C	2.21152	9.96452	74.675	4.91435e-13	2.0068e-11	20.7929	PDLIM3	-1.45701	10.9784	-8.32047	1.86627e-10	3.88205e-09	13.7091
							LIME1	2.29319	10.0371	74.6413	4.93281e-13	2.01103e-11	20.789	ADCY5	-1.43798	7.49178	-8.31584	1.89415e-10	3.92945e-09	13.6944
							CASP1	2.48957	9.91004	74.5991	4.95596e-13	2.01641e-11	20.7841	LTB	1.8441	9.10002	8.31568	1.89516e-10	3.92945e-09	13.6939
							TACC2	2.94611	10.5764	74.5877	4.96226e-13	2.01641e-11	20.7828	CXCR3	1.01524	8.15825	8.30788	1.94309e-10	4.01592e-09	13.6692
							CABP1	3.06242	8.38437	74.4639	5.03108e-13	2.04104e-11	20.7684	BVES	-1.04376	7.36539	-8.30702	1.94846e-10	4.02273e-09	13.6664
							PPIP5K1	2.27568	8.37324	74.4361	5.04665e-13	2.04402e-11	20.7651	MAP2	-1.44552	9.91195	-8.3062	1.9536e-10	4.02474e-09	13.6638
							SBDS	-2.80706	9.92478	-74.3503	5.09515e-13	2.0603e-11	20.7551	NFIA	-1.0719	8.86386	-8.30522	1.95969e-10	4.02872e-09	13.6608
							NR1H3	2.12258	8.95735	74.3089	5.11873e-13	2.06647e-11	20.7503	PLBD1	1.45079	12.3393	8.30471	1.96294e-10	4.03111e-09	13.6591
							VAMP8	2.47266	9.35012	74.2624	5.1454e-13	2.07386e-11	20.7449	SYNPO2	-1.559	9.41658	-8.30229	1.97822e-10	4.05818e-09	13.6514
							PLPP1	-2.68862	10.7585	-74.1813	5.19221e-13	2.08934e-11	20.7354	ETV5	1.05899	8.1456	8.29609	2.01789e-10	4.13518e-09	13.6318
							OBSL1	-2.65649	8.58943	-74.0615	5.26225e-13	2.1141e-11	20.7214	FSTL1	-1.15676	14.3307	-8.28782	2.07214e-10	4.22843e-09	13.6056
							EEF1G	2.80775	11.154	73.9792	5.31096e-13	2.12541e-11	20.7117	SLC26A10	-1.2802	8.48834	-8.28624	2.08267e-10	4.24545e-09	13.6005
							CA2	4.35909	8.57044	73.9659	5.31889e-13	2.12541e-11	20.7102	LOC100505905	-1.25932	7.05882	-8.28158	2.11399e-10	4.2957e-09	13.5858
							OGN	-3.60296	8.92412	-73.952	5.32717e-13	2.12541e-11	20.7085	CNN1	-2.5903	14.1493	-8.27935	2.12916e-10	4.32199e-09	13.5787
							KDM2B	3.84767	10.8522	73.9419	5.3332e-13	2.12541e-11	20.7073	MCAM	-1.7092	12.9197	-8.27528	2.15717e-10	4.36511e-09	13.5658
							KDM2B-DT	3.84767	10.8522	73.9419	5.3332e-13	2.12541e-11	20.7073	MSR1	1.61211	9.94971	8.27126	2.18516e-10	4.40332e-09	13.553
							ADAMTS9-AS2	-2.06856	8.50699	-73.8968	5.36029e-13	2.13278e-11	20.702	LGALS9	1.28999	9.15886	8.27082	2.18825e-10	4.40497e-09	13.5516
							AC012435.3	2.65041	10.7277	73.7465	5.45153e-13	2.16561e-11	20.6844	LOC643988	1.18493	8.52729	8.26512	2.22861e-10	4.48154e-09	13.5335
							LINC02785	2.51046	7.23469	73.6544	5.50828e-13	2.18466e-11	20.6735	PTGER1	-1.01098	6.655	-8.26049	2.26195e-10	4.54387e-09	13.5188
							AC083843.3	-2.72973	10.4621	-73.6063	5.5382e-13	2.18544e-11	20.6678	GALNTL2	-1.98544	8.60427	-8.25992	2.26612e-10	4.54538e-09	13.517
							PRSS23	-2.27302	8.79441	-73.6055	5.53872e-13	2.18544e-11	20.6677	DCLK1	-1.00505	7.8394	-8.25928	2.27074e-10	4.54735e-09	13.515
							PFN2	-2.90235	7.84832	-73.599	5.54277e-13	2.18544e-11	20.667	GRN	1.56489	16.7059	8.25549	2.29852e-10	4.59822e-09	13.5029
							PARTICL	-3.21631	9.74373	-73.5493	5.5739e-13	2.18544e-11	20.6611	C3AR1	1.29441	11.7979	8.25132	2.32955e-10	4.6411e-09	13.4897
							AC026461.3	2.13948	8.63081	73.5481	5.57461e-13	2.18544e-11	20.661	AGPAT4-IT1	1.17472	9.481	8.24917	2.34566e-10	4.66839e-09	13.4829
							AL591895.1	-2.75823	11.0213	-73.5454	5.57631e-13	2.18544e-11	20.6607	EBF1	-1.00436	8.89575	-8.248	2.35447e-10	4.68111e-09	13.4792
							SBDSP1	-2.50054	9.6973	-73.5415	5.57881e-13	2.18544e-11	20.6602	TDP2	1.00459	11.8437	8.2442	2.38334e-10	4.7288e-09	13.4671
							A2M-AS1	-3.08285	9.72936	-73.5385	5.58068e-13	2.18544e-11	20.6598	SLC16A3	1.92493	14.4179	8.22734	2.51594e-10	4.96641e-09	13.4135
							AC020907.2	-2.73962	8.15453	-73.48	5.61758e-13	2.19643e-11	20.6529	IQCJ-SCHIP1	-1.23773	8.99104	-8.22129	2.56539e-10	5.05284e-09	13.3943
							ABTB1	3.47437	12.5324	73.444	5.64049e-13	2.20192e-11	20.6487	GAL3ST4	1.044	7.68885	8.22102	2.56756e-10	5.05284e-09	13.3934
							GAS1	-2.65027	10.7094	-73.379	5.68204e-13	2.21466e-11	20.641	CXCL16	1.47445	10.7616	8.21813	2.59155e-10	5.09486e-09	13.3842
							A2M	-2.32725	12.7933	-73.2249	5.78192e-13	2.25005e-11	20.6227	ADAM8	2.76033	13.6538	8.21469	2.62035e-10	5.14104e-09	13.3733
							MGAT1	2.0692	10.9976	73.1565	5.82688e-13	2.264e-11	20.6146	IL17RD	-1.11339	7.47715	-8.21185	2.64435e-10	5.18288e-09	13.3643
							LZTS2	2.37442	9.44884	73.0193	5.91832e-13	2.29594e-11	20.5983	STOX2	-1.12854	8.41085	-8.20897	2.66898e-10	5.22056e-09	13.3551
							GPX1P1	2.33645	8.59088	72.9837	5.9423e-13	2.30164e-11	20.594	SLC7A7	1.44473	11.3983	8.2037	2.71452e-10	5.29893e-09	13.3383
							MYH10	-2.2026	7.06468	-72.9278	5.98012e-13	2.31269e-11	20.5874	HP	-3.91853	9.04539	-8.20336	2.71755e-10	5.29949e-09	13.3372
							DCN	2.28714	8.94933	72.884	6.00997e-13	2.32062e-11	20.5821	DCDC2C	-1.0407	6.65657	-8.19483	2.79308e-10	5.41947e-09	13.3101
							PUM3	2.48129	10.7984	72.8625	6.02472e-13	2.3227e-11	20.5796	DRAM1	1.36476	12.1335	8.19374	2.80283e-10	5.42751e-09	13.3067
							DDX5	-2.11841	12.6431	-72.828	6.04844e-13	2.32823e-11	20.5755	CD83	2.11323	12.0225	8.18418	2.89043e-10	5.58037e-09	13.2762
							MMS19	2.26392	10.9564	72.7626	6.09361e-13	2.34198e-11	20.5677	ALOX5	1.85773	12.9103	8.18373	2.89454e-10	5.58274e-09	13.2748
							TMEM8B	-2.22082	8.0068	-72.6374	6.18127e-13	2.372e-11	20.5527	RAP2B	1.06772	9.1268	8.1699	3.02631e-10	5.80218e-09	13.2307
							AC098650.1	-2.04152	7.35038	-72.6036	6.20517e-13	2.37483e-11	20.5486	LAPTM5	1.97653	12.8819	8.15588	3.16596e-10	6.04806e-09	13.1861
							AC132192.2	-2.70672	10.2081	-72.5999	6.20776e-13	2.37483e-11	20.5482	OSR1	-1.29607	7.07155	-8.15551	3.16973e-10	6.04806e-09	13.1849
							AC138969.2	2.85439	8.80535	72.571	6.22828e-13	2.37559e-11	20.5447	VENTX	1.15336	8.61353	8.15547	3.17019e-10	6.04806e-09	13.1848
							CSF2RA	2.29115	7.83175	72.5702	6.22889e-13	2.37559e-11	20.5446	XLOC_013436	-1.31143	11.3411	-8.15445	3.18059e-10	6.05595e-09	13.1815
							NECTIN3	-2.36864	9.1547	-72.5047	6.27565e-13	2.38914e-11	20.5368	CHODL	-1.29882	7.42223	-8.154	3.18514e-10	6.05867e-09	13.1801
							ARMCX2	-2.7987	12.2505	-72.4936	6.28367e-13	2.38914e-11	20.5354	PLXNB1	-1.1712	8.03142	-8.15072	3.21895e-10	6.11695e-09	13.1697
							MAGEH1	-3.25196	12.4881	-72.4558	6.31085e-13	2.39581e-11	20.5309	OAS1	1.46837	8.56147	8.14499	3.27899e-10	6.22493e-09	13.1514
							AC108676.1	2.30655	7.6936	72.364	6.37754e-13	2.41584e-11	20.5199	DENND1C	1.09059	8.80137	8.14132	3.31788e-10	6.27413e-09	13.1397
							RPS9	2.49684	9.55337	72.3564	6.38307e-13	2.41584e-11	20.5189	CSRP2	-1.5752	12.9125	-8.14067	3.32483e-10	6.28113e-09	13.1377
							ARMCX5-GPRASP2	-2.40455	9.37103	-72.3198	6.40996e-13	2.42232e-11	20.5145	SNAP91	-1.04202	6.95307	-8.1326	3.41246e-10	6.42635e-09	13.1119
							PARP16	-2.92617	11.1184	-72.2569	6.45635e-13	2.436e-11	20.507	C11orf41	1.09214	6.92054	8.12062	3.54674e-10	6.6678e-09	13.0737
							2023-03-02	-3.07073	8.55853	-72.2442	6.46577e-13	2.436e-11	20.5054	VIPR2	-1.12063	7.2442	-8.1084	3.68927e-10	6.8889e-09	13.0347
							AC004687.1	2.75495	8.23246	72.2143	6.488e-13	2.44067e-11	20.5018	HRK	2.14012	8.72475	8.10711	3.70461e-10	6.91086e-09	13.0306
							ZNF674-AS1	-2.4082	9.67716	-72.0627	6.60196e-13	2.47925e-11	20.4835	ITGA4	1.30291	8.66191	8.08103	4.02968e-10	7.45259e-09	12.9474
							LINC02718	-2.04753	6.99319	-72.0515	6.61053e-13	2.47925e-11	20.4822	LOC100509553	-1.17465	8.77274	-8.07894	4.05699e-10	7.49594e-09	12.9407
							AC010889.1	-2.26727	7.64631	-71.9708	6.67218e-13	2.49859e-11	20.4724	DLG3	-1.11296	9.36142	-8.07253	4.14177e-10	7.63071e-09	12.9203
							CTSL	2.72289	10.9551	71.877	6.7447e-13	2.52195e-11	20.4611	NCF1	1.42456	9.70141	8.07045	4.1696e-10	7.66461e-09	12.9136
							AC092143.3	-2.06754	10.3172	-71.8271	6.78366e-13	2.5289e-11	20.455	KANK1	-1.35742	10.3232	-8.07027	4.17205e-10	7.66461e-09	12.9131
							TCF25	-2.06754	10.3172	-71.8271	6.78366e-13	2.5289e-11	20.455	NPC2	1.19449	15.7514	8.06812	4.20114e-10	7.70755e-09	12.9062
							FOXC2-AS1	-2.39864	7.83366	-71.7755	6.82419e-13	2.53309e-11	20.4488	CTPS	-1.00319	10.184	-8.06795	4.20339e-10	7.70755e-09	12.9056
							HCG4P8	3.54128	11.9912	71.7739	6.8255e-13	2.53309e-11	20.4486	PDE6G	2.18296	9.84912	8.04208	4.56961e-10	8.316e-09	12.823
							HLA-G	3.54128	11.9912	71.7739	6.8255e-13	2.53309e-11	20.4486	TCEAL6	-1.17382	12.4686	-8.03519	4.67247e-10	8.47613e-09	12.801
							ALDOB	3.27802	9.44002	71.7572	6.83865e-13	2.53418e-11	20.4465	CD68	1.79398	13.1354	8.03277	4.70922e-10	8.52994e-09	12.7932
							AL513534.2	-2.96768	8.18752	-71.7321	6.85851e-13	2.53746e-11	20.4435	ADAP2	2.05292	12.5705	8.02615	4.81101e-10	8.67373e-09	12.772
							LINC00891	2.32289	8.13955	71.7202	6.86794e-13	2.53746e-11	20.442	FGR	1.7145	13.1311	8.02514	4.82676e-10	8.69401e-09	12.7688
							STMN3	2.43004	11.6167	71.6785	6.90116e-13	2.54389e-11	20.437	AQP7	-1.05506	6.85454	-8.02424	4.84075e-10	8.7111e-09	12.766
							SELPLG	3.62953	9.67139	71.6726	6.90584e-13	2.54389e-11	20.4363	ITGA7	-1.76745	13.3608	-8.01619	4.96843e-10	8.88773e-09	12.7402
							AC023194.3	2.47419	7.24482	71.6316	6.93869e-13	2.54843e-11	20.4313	SNORD114-15	-1.0168	7.6058	-8.01601	4.97123e-10	8.88773e-09	12.7396
							ATP6V0D2	2.47419	7.24482	71.6316	6.93869e-13	2.54843e-11	20.4313	IRF7	1.36929	11.8768	8.00859	5.09194e-10	9.06196e-09	12.7159
							TIFAB	2.12042	7.42689	71.6029	6.9618e-13	2.54964e-11	20.4278	RAB42	2.39686	10.2039	8.0061	5.13323e-10	9.12705e-09	12.7079
							OTX2	2.52183	8.82855	71.5901	6.97212e-13	2.54964e-11	20.4262	HEXB	1.05753	12.7245	8.00565	5.14068e-10	9.1319e-09	12.7065
							RRAS	-2.67101	11.2456	-71.5892	6.97279e-13	2.54964e-11	20.4261	CYP27B1	1.37997	7.45056	7.99923	5.24844e-10	9.31477e-09	12.6859
							TRIM45	-2.08852	7.83767	-71.5707	6.98781e-13	2.55137e-11	20.4239	LOC648149	-1.22789	7.47757	-7.99146	5.38213e-10	9.53455e-09	12.6611
							GCAT	-2.11333	8.13883	-71.5432	7.01008e-13	2.55574e-11	20.4205	HPSE2	-1.38278	6.76433	-7.99071	5.39523e-10	9.54399e-09	12.6587
							TGFB2-AS1	-2.55654	7.37317	-71.519	7.02977e-13	2.55639e-11	20.4176	C15orf48	2.63864	11.0652	7.99059	5.39733e-10	9.54399e-09	12.6583
							GLS	-2.72162	9.55401	-71.5157	7.03245e-13	2.55639e-11	20.4172	ADORA2B	1.35814	8.07365	7.98444	5.50563e-10	9.72661e-09	12.6386
							SLC9A3-AS1	-2.8643	10.6544	-71.4654	7.07361e-13	2.5676e-11	20.411	CMTM7	1.07793	10.2211	7.97407	5.69369e-10	1.00314e-08	12.6054
							SDHAP3	2.31992	10.554	71.4213	7.10984e-13	2.57698e-11	20.4056	NXPH3	-1.59714	8.6711	-7.96417	5.87901e-10	1.0339e-08	12.5737
							CST6	-3.57895	9.11912	-71.3835	7.14119e-13	2.58457e-11	20.401	XLOC_009913	1.36018	7.6974	7.95568	6.04294e-10	1.05792e-08	12.5465
							CENPW	2.23407	9.52651	71.3116	7.2011e-13	2.59772e-11	20.3922	NUSAP1	1.08736	8.08105	7.94529	6.2497e-10	1.08919e-08	12.5132
							CLDN7	2.70775	8.05293	71.3069	7.20499e-13	2.59772e-11	20.3917	SMARCA1	-1.08985	9.96926	-7.94375	6.28097e-10	1.09267e-08	12.5082
							ARF3	2.25413	13.0586	71.3022	7.20891e-13	2.59772e-11	20.3911	MAF	1.18181	11.6961	7.94127	6.33166e-10	1.1005e-08	12.5003
							TNFRSF11B	-2.4318	13.5975	-71.1988	7.29619e-13	2.62478e-11	20.3784	ABCC5	1.00202	9.88537	7.93887	6.38098e-10	1.10715e-08	12.4926
							EPSTI1	2.89973	8.84179	71.1883	7.30514e-13	2.62478e-11	20.3771	CCNB2	1.25359	8.17014	7.93885	6.38136e-10	1.10715e-08	12.4926
							MSR1	2.28144	7.29338	71.1354	7.35027e-13	2.63717e-11	20.3707	LILRB3	1.63622	11.8608	7.93697	6.42037e-10	1.11292e-08	12.4865
							AC100756.4	-2.2117	7.66577	-71.1188	7.36451e-13	2.63847e-11	20.3686	RAMP1	-2.1873	12.9842	-7.93647	6.4309e-10	1.11359e-08	12.4849
							TTC32	-2.65313	9.11766	-71.0529	7.42134e-13	2.655e-11	20.3605	SIGLEC14	1.04901	8.68964	7.936	6.44068e-10	1.11359e-08	12.4834
							ANKRD35	-3.44997	10.0819	-70.7478	7.6908e-13	2.74744e-11	20.323	CD82	1.27053	11.1961	7.93049	6.55669e-10	1.13148e-08	12.4657
							IL10RB-DT	3.936	8.81366	70.705	7.72952e-13	2.75505e-11	20.3177	SCRG1	-2.74103	10.4586	-7.92587	6.65555e-10	1.14585e-08	12.4509
							GPX8	-2.47884	8.30743	-70.6997	7.7343e-13	2.75505e-11	20.3171	PRKG1	-1.22911	8.06252	-7.92114	6.75846e-10	1.15906e-08	12.4358
							F13A1	2.50003	7.96289	70.6833	7.74916e-13	2.75639e-11	20.315	BMP2	-1.05236	7.85995	-7.91412	6.91391e-10	1.18153e-08	12.4133
							PCED1B-AS1	1.95533	7.61517	70.5771	7.84636e-13	2.78697e-11	20.3019	MRGPRF	-1.09342	8.89661	-7.91354	6.92695e-10	1.18272e-08	12.4114
							SMARCA1	-2.22501	7.60543	-70.4972	7.92037e-13	2.80924e-11	20.292	ME2	1.156	10.2927	7.91141	6.9749e-10	1.18985e-08	12.4046
							CDK1	2.5201	7.52913	70.4062	8.00563e-13	2.83543e-11	20.2808	KCNJ8	-1.67683	8.17909	-7.90854	7.04025e-10	1.19678e-08	12.3953
							RIC3	-2.31447	7.33582	-70.3484	8.0603e-13	2.84736e-11	20.2736	LILRB2	1.51193	11.781	7.90705	7.07432e-10	1.20046e-08	12.3906
							CCAR2	-2.3295	8.25137	-70.3464	8.06226e-13	2.84736e-11	20.2733	ZFYVE26	1.1101	10.031	7.90592	7.10035e-10	1.20277e-08	12.3869
							CYTL1	-3.81869	9.82049	-70.2698	8.13537e-13	2.8691e-11	20.2638	CASQ1	-1.02662	6.72921	-7.90205	7.18997e-10	1.21689e-08	12.3745
							AL603750.1	-4.20654	8.85183	-70.2163	8.18693e-13	2.88319e-11	20.2572	CD52	2.24508	13.8225	7.89707	7.30701e-10	1.23403e-08	12.3585
							RNF115	-2.46768	10.5187	-70.1967	8.20591e-13	2.8843e-11	20.2547	CDON	-1.12905	7.14361	-7.89375	7.38617e-10	1.24573e-08	12.3479
							IBSP	2.99014	7.93153	70.1808	8.22128e-13	2.8843e-11	20.2528	PKD2	-1.35858	11.0176	-7.88796	7.52629e-10	1.26513e-08	12.3293
							BAG2	-2.29075	7.40842	-70.1771	8.22492e-13	2.8843e-11	20.2523	FHL5	-1.80938	7.83123	-7.88155	7.68441e-10	1.28706e-08	12.3087
							AC068722.1	3.62066	10.5446	70.154	8.2474e-13	2.8881e-11	20.2494	GADD45A	-1.27673	12.3586	-7.8718	7.93145e-10	1.32614e-08	12.2774
							AC092164.1	-2.51646	7.3484	-70.0754	8.32433e-13	2.91094e-11	20.2396	XLOC_013900	-1.04962	6.89545	-7.8658	8.08737e-10	1.34755e-08	12.2581
							FDCSP	3.11803	10.9146	70.0478	8.35158e-13	2.91095e-11	20.2362	XLOC_003228	1.28944	7.29214	7.85394	8.40499e-10	1.39686e-08	12.22
							AC005006.1	3.72397	12.3748	70.0398	8.35954e-13	2.91095e-11	20.2352	ADRB2	1.18459	9.57085	7.85315	8.42644e-10	1.39802e-08	12.2175
							PES1	3.72397	12.3748	70.0398	8.35954e-13	2.91095e-11	20.2352	HSPB7	-2.74459	9.59699	-7.84624	8.61767e-10	1.42171e-08	12.1953
							PTP4A3	-2.14623	7.3844	-69.9572	8.44172e-13	2.93545e-11	20.2249	SLC37A2	1.63919	9.41508	7.84483	8.65725e-10	1.42653e-08	12.1908
							PIP5K1B	-2.15522	8.1279	-69.922	8.47699e-13	2.94359e-11	20.2205	HLA-DQB2	1.82093	11.0674	7.83202	9.0251e-10	1.47833e-08	12.1496
							VNN2	2.37152	7.6332	69.8718	8.52757e-13	2.95702e-11	20.2142	B3GNT8	1.08453	9.5845	7.83085	9.05949e-10	1.48145e-08	12.1458
							GTPBP3	2.24109	11.7932	69.7985	8.60213e-13	2.97871e-11	20.205	ASB2	-1.9017	9.81259	-7.83006	9.08282e-10	1.48276e-08	12.1433
							AL137129.1	2.0278	9.76487	69.6519	8.75335e-13	3.02686e-11	20.1866	PPP1R12B	-1.18244	9.4408	-7.82786	9.14793e-10	1.49213e-08	12.1362
							AC034238.1	2.60804	7.87668	69.5969	8.81084e-13	3.03827e-11	20.1797	C7orf41	-1.00854	9.81783	-7.82318	9.28819e-10	1.50797e-08	12.1212
							GZMK	2.60804	7.87668	69.5969	8.81084e-13	3.03827e-11	20.1797	PLCE1	-1.14426	8.47623	-7.82314	9.28954e-10	1.50797e-08	12.121
							HOXD-AS2	-2.1285	7.91204	-69.5659	8.84348e-13	3.0453e-11	20.1758	LAMA2	-1.49508	9.40283	-7.81157	9.64565e-10	1.55886e-08	12.0838
							SMIM10	-2.77355	9.40148	-69.5426	8.86805e-13	3.04953e-11	20.1729	NRK	-1.16693	7.43836	-7.80608	9.81931e-10	1.58427e-08	12.0662
							GZMA	2.16051	7.62548	69.4457	8.97116e-13	3.08072e-11	20.1607	ATG16L2	1.11591	12.517	7.80292	9.92066e-10	1.59929e-08	12.056
							KRTAP1-3	3.3047	9.42429	69.3955	9.02501e-13	3.08713e-11	20.1544	SLC6A12	1.01859	7.19605	7.7927	1.02558e-09	1.64783e-08	12.0231
							ME2	2.29823	10.98	69.3898	9.03117e-13	3.08713e-11	20.1537	TTLL7	-1.33629	8.16079	-7.78958	1.03607e-09	1.66329e-08	12.0131
							CCNI	-2.20234	14.6482	-69.3875	9.0337e-13	3.08713e-11	20.1534	MYBPH	1.26948	7.71895	7.78615	1.04768e-09	1.67915e-08	12.0021
							EPM2AIP1	-2.83781	10.0657	-69.382	9.03957e-13	3.08713e-11	20.1527	SLC38A7	1.15135	10.4675	7.78202	1.06185e-09	1.70045e-08	11.9888
							ACP5	2.88078	7.41059	69.3305	9.09544e-13	3.09969e-11	20.1462	GPX1	1.0785	15.9339	7.77787	1.07628e-09	1.72071e-08	11.9754
							ADAM28	2.00469	8.4361	69.3199	9.107e-13	3.09969e-11	20.1449	FSCN1	1.05257	12.732	7.77212	1.09662e-09	1.75178e-08	11.9569
							SUSD1	2.09792	8.96756	69.3136	9.1138e-13	3.09969e-11	20.1441	UCP2	1.93788	10.9202	7.77117	1.10003e-09	1.75579e-08	11.9538
							TLR5	2.49599	9.59414	69.2354	9.19951e-13	3.12284e-11	20.1342	LINC00256B	1.1258	7.81639	7.761	1.13706e-09	1.81189e-08	11.9211
							SMR3B	2.75837	11.5439	69.2286	9.20703e-13	3.12284e-11	20.1333	XLOC_000587	-1.19519	6.94787	-7.75727	1.15094e-09	1.8295e-08	11.9091
							LINC02600	-4.68578	8.82105	-69.1353	9.31044e-13	3.15361e-11	20.1215	PALLD	-1.43698	12.71	-7.75614	1.15517e-09	1.8332e-08	11.9054
							BX255923.1	-2.60986	7.52879	-69.1085	9.34051e-13	3.15948e-11	20.1181	SLC29A3	1.6863	9.64981	7.75486	1.16002e-09	1.83789e-08	11.9013
							INPP5D	3.28209	10.0685	69.0621	9.39258e-13	3.17278e-11	20.1123	SLCO2B1	1.54292	11.9199	7.75398	1.16332e-09	1.8401e-08	11.8985
							LINC01354	-1.99381	7.17482	-68.9926	9.47137e-13	3.19074e-11	20.1034	GPR84	1.32474	8.38785	7.75188	1.1713e-09	1.85121e-08	11.8917
							KLHDC2	-2.07093	11.677	-68.9925	9.47145e-13	3.19074e-11	20.1034	CTSS	1.48659	9.16493	7.75024	1.17758e-09	1.85658e-08	11.8864
							HSPB8	-2.14209	7.87924	-68.9073	9.56893e-13	3.2192e-11	20.0926	GOLGA7B	1.17065	7.32742	7.74767	1.1875e-09	1.86765e-08	11.8781
							AC091951.3	-2.88415	7.64125	-68.8518	9.63301e-13	3.23473e-11	20.0856	LY86	1.84372	12.1074	7.74326	1.20465e-09	1.88543e-08	11.8639
							IGFBP5	-2.73547	9.00385	-68.8448	9.64114e-13	3.23473e-11	20.0847	ADAMTS14	1.67969	8.19214	7.74014	1.21698e-09	1.89858e-08	11.8539
							TMEM14A	-2.57971	10.709	-68.8045	9.68808e-13	3.2461e-11	20.0796	DACT3	-2.12723	11.9357	-7.73924	1.22053e-09	1.90106e-08	11.851
							TNFSF13	2.2495	9.39443	68.7177	9.79001e-13	3.27583e-11	20.0685	ROR1	-1.04399	8.15093	-7.73449	1.23957e-09	1.92606e-08	11.8357
							CRIP2	-2.0866	8.72756	-68.6946	9.81736e-13	3.28056e-11	20.0656	PPP1R14A	-1.43881	12.3898	-7.73184	1.25033e-09	1.93768e-08	11.8271
							AP000926.2	-2.54003	8.74554	-68.6431	9.87847e-13	3.29212e-11	20.059	OLFML3	-1.51057	8.41186	-7.72506	1.27823e-09	1.97433e-08	11.8053
							CLMP	-2.54003	8.74554	-68.6431	9.87847e-13	3.29212e-11	20.059	LOC100506310	-1.08437	7.52873	-7.71704	1.31211e-09	2.02253e-08	11.7794
							TSPYL4	-2.73635	12.1377	-68.5869	9.94579e-13	3.31011e-11	20.0518	TSPAN7	-1.34429	7.82982	-7.71409	1.32479e-09	2.04045e-08	11.7699
							HIST4H4	2.77321	15.3994	68.5359	1.00073e-12	3.32612e-11	20.0453	APOLD1	-1.60562	8.68044	-7.71085	1.33884e-09	2.06045e-08	11.7595
							ITGA4	3.11746	7.58692	68.5197	1.0027e-12	3.32821e-11	20.0432	LOC728061	-1.11523	12.372	-7.69335	1.41745e-09	2.1797e-08	11.703
							CNN1	-3.07291	7.71927	-68.4338	1.01318e-12	3.35568e-11	20.0322	TMEM61	-1.39056	7.37002	-7.69163	1.42541e-09	2.1902e-08	11.6975
							NAA60	2.58044	10.9524	68.4243	1.01435e-12	3.35568e-11	20.031	PLD3	1.36647	12.4587	7.68707	1.44679e-09	2.21952e-08	11.6828
							AC004918.1	-1.99962	11.7554	-68.4187	1.01503e-12	3.35568e-11	20.0303	TACC2	-1.1948	9.14491	-7.68297	1.46629e-09	2.24232e-08	11.6695
							SOX9	2.31093	12.2518	68.3574	1.0226e-12	3.3762e-11	20.0225	CLN6	1.1145	8.73014	7.6827	1.46758e-09	2.24252e-08	11.6686
							AL035446.1	2.62629	7.91742	68.3375	1.02507e-12	3.37987e-11	20.0199	FBP1	2.20622	11.5475	7.67216	1.51892e-09	2.31483e-08	11.6346
							PPP1R18	2.33339	12.6399	68.3192	1.02735e-12	3.38291e-11	20.0176	SRPK3	-1.07217	7.26724	-7.672	1.51969e-09	2.31483e-08	11.6341
							FIZ1	3.7904	10.2647	68.284	1.03174e-12	3.39287e-11	20.0131	C1orf93	1.33702	11.1235	7.66582	1.55067e-09	2.35461e-08	11.6142
							SSC5D	-2.32496	10.4843	-68.1073	1.05414e-12	3.43379e-11	19.9903	KCNMB1	-1.00939	9.77877	-7.65971	1.58191e-09	2.39828e-08	11.5944
							FAM21EP	2.99815	9.07534	68.103	1.0547e-12	3.43379e-11	19.9898	CILP	-1.62371	6.92264	-7.65726	1.5946e-09	2.41185e-08	11.5865
							FAM21FP	2.99815	9.07534	68.103	1.0547e-12	3.43379e-11	19.9898	AFAP1L1	1.03433	9.43501	7.6451	1.65918e-09	2.5017e-08	11.5473
							AP003354.1	2.71249	11.2343	68.096	1.0556e-12	3.43379e-11	19.9889	ADAMTS9	-1.88146	9.95518	-7.64165	1.67794e-09	2.52213e-08	11.5361
							AZIN1-AS1	2.71249	11.2343	68.096	1.0556e-12	3.43379e-11	19.9889	RASAL3	1.5366	11.3803	7.63685	1.7045e-09	2.5541e-08	11.5206
							EXT1	-3.41206	10.1089	-68.088	1.05662e-12	3.43379e-11	19.9879	ANGPTL5	-1.02315	6.68241	-7.63598	1.7093e-09	2.55933e-08	11.5178
							FFAR2	2.03021	7.14635	68.0793	1.05775e-12	3.43379e-11	19.9867	USP53	-1.20081	9.78509	-7.63433	1.71856e-09	2.57119e-08	11.5125
							KRTAP19-8	3.58521	12.1871	68.078	1.05791e-12	3.43379e-11	19.9866	FAM107A	-1.70581	8.87988	-7.63239	1.72949e-09	2.58555e-08	11.5062
							CTTN	-2.17151	8.17278	-68.073	1.05856e-12	3.43379e-11	19.9859	ACTN2	-1.03912	6.7995	-7.63039	1.74081e-09	2.59245e-08	11.4998
							S100A11	1.93544	12.7343	68.0705	1.05888e-12	3.43379e-11	19.9856	ZMYND15	1.4537	10.9982	7.62194	1.78956e-09	2.65687e-08	11.4724
							LNCAROD	3.85114	8.01887	68.0664	1.0594e-12	3.43379e-11	19.9851	TGFB3	-1.11958	9.02028	-7.61707	1.81822e-09	2.69277e-08	11.4567
							OXCT2	-2.91112	8.51501	-68.0002	1.06799e-12	3.4571e-11	19.9765	TSKU	-1.23893	9.29992	-7.61654	1.82137e-09	2.69376e-08	11.455
							GULP1	-2.07609	7.03181	-67.9795	1.07069e-12	3.46133e-11	19.9739	SHROOM3	-1.08091	7.52086	-7.61118	1.8536e-09	2.73515e-08	11.4377
							AC021683.2	-2.22899	8.50454	-67.936	1.07638e-12	3.46907e-11	19.9683	CCRL2	1.32036	8.45105	7.60869	1.86871e-09	2.75115e-08	11.4296
							LINC02629	2.06256	7.68081	67.9287	1.07734e-12	3.46907e-11	19.9673	DOPEY2	1.0091	7.64051	7.60664	1.88127e-09	2.7616e-08	11.423
							LINC00115	-2.31437	10.4238	-67.9278	1.07746e-12	3.46907e-11	19.9672	EFHA2	-1.03939	8.00411	-7.60574	1.88685e-09	2.76524e-08	11.4201
							LINC00710	2.62347	9.45358	67.9186	1.07867e-12	3.46907e-11	19.966	LOC729970	-1.1768	8.93729	-7.59944	1.92609e-09	2.81847e-08	11.3997
							HHEX	2.83662	8.5908	67.8573	1.08677e-12	3.48917e-11	19.9581	MAN2B1	1.22816	10.4726	7.59786	1.93604e-09	2.83047e-08	11.3946
							AC118942.1	-2.87163	8.39498	-67.8501	1.08773e-12	3.48917e-11	19.9572	ATF5	1.18745	9.25839	7.59768	1.93722e-09	2.83047e-08	11.394
							TGIF2	2.34772	11.313	67.8014	1.09422e-12	3.50545e-11	19.9509	SCHIP1	-1.421	10.8817	-7.59584	1.94889e-09	2.84324e-08	11.3881
							SKP2	2.25892	9.00506	67.7766	1.09755e-12	3.51159e-11	19.9477	NPR3	-1.52256	8.16895	-7.59425	1.95903e-09	2.85372e-08	11.3829
							ADORA3	2.29395	7.954	67.6724	1.11163e-12	3.54666e-11	19.9342	GGT8P	1.07166	7.24876	7.58419	2.02453e-09	2.93588e-08	11.3504
							FP326651.1	-2.27618	8.38859	-67.6721	1.11167e-12	3.54666e-11	19.9341	C19orf28	1.27395	9.27816	7.58303	2.03224e-09	2.94485e-08	11.3467
							RPRD2	-2.331	9.02483	-67.6638	1.1128e-12	3.54666e-11	19.9331	TAGLN	-1.61957	14.8351	-7.57352	2.09641e-09	3.02681e-08	11.3159
							DMKN	-1.99731	8.12651	-67.6153	1.11944e-12	3.55705e-11	19.9268	CSRNP1	-1.11907	8.0675	-7.57089	2.11458e-09	3.0459e-08	11.3074
							GPR135	-2.56016	7.69317	-67.5997	1.12157e-12	3.55705e-11	19.9248	SUSD1	1.49008	10.2965	7.5699	2.12138e-09	3.05344e-08	11.3042
							Z98257.1	2.16751	7.7454	67.5997	1.12158e-12	3.55705e-11	19.9248	AQP7P1	-1.78218	7.45655	-7.56606	2.14826e-09	3.08523e-08	11.2917
							SAMHD1	2.28869	10.4523	67.5982	1.12179e-12	3.55705e-11	19.9246	IFIT1	1.62395	11.3948	7.56016	2.19008e-09	3.142e-08	11.2727
							NTF3	-2.36438	7.29163	-67.544	1.12926e-12	3.57619e-11	19.9175	ELN	-1.81634	9.59692	-7.56003	2.19104e-09	3.142e-08	11.2722
							OR5K3	2.06245	8.09658	67.5067	1.13444e-12	3.58802e-11	19.9127	TMEM26	1.04179	7.14575	7.55938	2.19573e-09	3.14548e-08	11.2701
							CDK5RAP2	-1.98078	9.36323	-67.4628	1.14057e-12	3.60014e-11	19.907	SYNDIG1	-1.19896	8.72652	-7.55924	2.19672e-09	3.14548e-08	11.2697
							AC140479.5	-1.97756	8.15423	-67.4585	1.14117e-12	3.60014e-11	19.9064	TCAP	-1.27797	9.00421	-7.55381	2.2361e-09	3.18905e-08	11.2521
							GEM	-2.71349	7.94547	-67.4162	1.14713e-12	3.61434e-11	19.9009	TXNDC3	1.21917	7.98926	7.5538	2.23614e-09	3.18905e-08	11.2521
							CALHM6	2.8978	8.10394	67.3755	1.15289e-12	3.62328e-11	19.8956	LAIR1	1.45739	11.5135	7.54997	2.26437e-09	3.21936e-08	11.2397
							Z84488.1	2.8978	8.10394	67.3755	1.15289e-12	3.62328e-11	19.8956	KCND3	-1.20516	9.19032	-7.54179	2.32578e-09	3.29131e-08	11.2132
							ANPEP	2.94862	8.57207	67.2854	1.16575e-12	3.65906e-11	19.8839	PPAP2A	-1.26694	12.4091	-7.54054	2.33534e-09	3.30242e-08	11.2092
							AP000344.1	2.15117	9.34976	67.2382	1.17255e-12	3.67576e-11	19.8777	GFRA1	-1.59073	7.5052	-7.52728	2.43892e-09	3.42885e-08	11.1662
							ZNF83	-2.03573	10.041	-67.1738	1.18189e-12	3.70038e-11	19.8693	CNR1	-1.11716	6.89365	-7.52159	2.48485e-09	3.47916e-08	11.1478
							NGB	3.57327	8.58227	67.1422	1.18651e-12	3.71015e-11	19.8652	IL18	1.37911	9.10977	7.51704	2.5221e-09	3.52784e-08	11.1331
							LINC00342	-2.21151	11.1143	-67.1057	1.19187e-12	3.72222e-11	19.8604	DOK3	1.01763	9.92085	7.5166	2.52576e-09	3.5304e-08	11.1316
							ZXDB	-2.52125	11.4144	-67.0811	1.1955e-12	3.72887e-11	19.8572	KCNQ1	1.39259	10.7813	7.51472	2.54136e-09	3.54965e-08	11.1256
							FAM27E3	-2.24057	8.4546	-67.045	1.20085e-12	3.74086e-11	19.8524	S1PR3	-1.77226	10.935	-7.51053	2.57648e-09	3.59092e-08	11.112
							AC093627.7	3.41021	8.34745	67.0184	1.20479e-12	3.74845e-11	19.849	OLFM1	-1.26497	7.81074	-7.50535	2.62061e-09	3.64456e-08	11.0952
							AL731533.2	-3.69596	8.75987	-67.0075	1.20642e-12	3.74882e-11	19.8475	CTSZ	1.54787	11.7254	7.48571	2.79478e-09	3.85078e-08	11.0315
							NOX4	-2.03443	7.44037	-66.9265	1.21858e-12	3.78185e-11	19.8369	SCUBE3	-1.1385	7.09291	-7.48291	2.82052e-09	3.88073e-08	11.0225
							LINC00685	-1.99884	8.57653	-66.7858	1.24002e-12	3.8436e-11	19.8184	KCNJ5	1.91096	8.50426	7.47858	2.86088e-09	3.92787e-08	11.0084
							AC084364.3	2.39899	11.2618	66.7194	1.25029e-12	3.8611e-11	19.8097	MFSD1	1.20839	13.0485	7.46631	2.97836e-09	4.07471e-08	10.9686
							LINC02401	2.39899	11.2618	66.7194	1.25029e-12	3.8611e-11	19.8097	SNORA11	-1.06621	8.81576	-7.45781	3.06251e-09	4.18392e-08	10.9411
							UTF1	2.84039	11.0306	66.7097	1.25179e-12	3.8611e-11	19.8084	CARD16	1.00884	9.72027	7.44041	3.24242e-09	4.40791e-08	10.8846
							AL050341.2	-2.29767	9.46153	-66.7091	1.25189e-12	3.8611e-11	19.8083	SPTB	-1.70749	8.26314	-7.43634	3.28598e-09	4.45774e-08	10.8714
							CXCL8	2.90453	7.52799	66.4486	1.29315e-12	3.98341e-11	19.774	XLOC_l2_010947	-1.6309	7.17698	-7.42725	3.38541e-09	4.58619e-08	10.842
							NUS1	-2.21173	8.34853	-66.3311	1.31225e-12	4.03725e-11	19.7584	HAMP	2.34999	10.4231	7.42272	3.4362e-09	4.64199e-08	10.8272
							AC023794.2	-2.91848	7.74843	-66.2582	1.32427e-12	4.06919e-11	19.7487	ITGB1BP2	-1.19483	8.92583	-7.42245	3.43927e-09	4.64289e-08	10.8264
							PCDHB13	-2.85032	8.10696	-66.2361	1.32794e-12	4.07542e-11	19.7458	LDB3	-1.2724	7.75972	-7.41834	3.48592e-09	4.69277e-08	10.813
							PAM	-2.51449	9.849	-66.2128	1.33181e-12	4.08224e-11	19.7427	TNFRSF21	1.42746	11.4332	7.40847	3.60073e-09	4.83052e-08	10.781
							DSC2	2.11926	7.16905	66.121	1.34722e-12	4.12239e-11	19.7305	FCGR2A	1.3521	12.4171	7.40806	3.60557e-09	4.83366e-08	10.7797
							SDS	2.0147	7.31898	66.115	1.34823e-12	4.12239e-11	19.7297	RGMA	-1.03023	7.86244	-7.39219	3.79847e-09	5.0607e-08	10.7281
							COL1A2	-2.03714	8.92993	-66.0747	1.35506e-12	4.1382e-11	19.7244	TMSB15B	-1.03515	8.52319	-7.38997	3.82629e-09	5.09426e-08	10.7209
							CIAO2A	2.46629	12.0715	66.0582	1.35786e-12	4.14165e-11	19.7222	KIAA1199	2.00918	8.22772	7.38786	3.85294e-09	5.12621e-08	10.714
							AL445685.1	1.99924	7.85451	66.0249	1.36356e-12	4.15393e-11	19.7177	ACOT13	1.05571	11.3627	7.38663	3.86843e-09	5.13976e-08	10.7101
							MREG	2.59641	7.42618	65.945	1.3773e-12	4.19065e-11	19.7071	LOC100288432	1.08758	7.64202	7.38406	3.90126e-09	5.17271e-08	10.7017
							PGPEP1L	-2.19251	7.19163	-65.9295	1.37999e-12	4.19285e-11	19.705	NEXN	-2.09423	11.1098	-7.38139	3.93567e-09	5.21119e-08	10.693
							DPYSL3	2.07185	9.96968	65.9214	1.3814e-12	4.19285e-11	19.7039	GPSM3	1.11928	10.4293	7.37894	3.96747e-09	5.24485e-08	10.6851
							DNAJB5	2.72287	12.08	65.8837	1.38796e-12	4.20761e-11	19.6989	MYL9	-1.69698	13.5523	-7.37433	4.02797e-09	5.29945e-08	10.6701
							WDR86	2.03679	8.18635	65.8684	1.39063e-12	4.21056e-11	19.6969	LOC100131096	1.21093	8.56619	7.37106	4.07145e-09	5.33981e-08	10.6595
							AC244453.3	1.96939	8.02691	65.8434	1.39502e-12	4.21871e-11	19.6935	SYT12	1.68563	10.2037	7.3649	4.1548e-09	5.43439e-08	10.6395
							KIR3DP1	-1.90802	8.91365	-65.7609	1.40959e-12	4.2449e-11	19.6825	SLC16A5	1.09559	11.2648	7.3627	4.18493e-09	5.4701e-08	10.6323
							SLC43A3	1.89104	8.71895	65.7602	1.40972e-12	4.2449e-11	19.6824	LGMN	1.63513	11.3447	7.35688	4.26573e-09	5.56068e-08	10.6134
							AC022126.1	-2.11704	10.801	-65.7381	1.41365e-12	4.2449e-11	19.6795	GAA	1.13731	14.1606	7.3472	4.4037e-09	5.70593e-08	10.5819
							PELO	-2.11704	10.801	-65.7381	1.41365e-12	4.2449e-11	19.6795	IL6R	1.07399	8.7783	7.33582	4.57151e-09	5.90754e-08	10.545
							DPY19L2P1	-3.01363	7.58917	-65.7205	1.41679e-12	4.2449e-11	19.6771	TMOD1	-1.13156	7.70915	-7.32717	4.7034e-09	6.04567e-08	10.5168
							AC008808.1	2.92572	12.0167	65.7194	1.41698e-12	4.2449e-11	19.677	CTSD	1.851	14.161	7.32564	4.72723e-09	6.06824e-08	10.5118
							LINC02106	2.92572	12.0167	65.7194	1.41698e-12	4.2449e-11	19.677	FBXO2	-1.31879	7.69888	-7.31647	4.87186e-09	6.22498e-08	10.4821
							AC013643.3	2.77914	8.31293	65.7172	1.41737e-12	4.2449e-11	19.6767	IDH1	1.07118	11.201	7.31248	4.93626e-09	6.29479e-08	10.4691
							AC109361.1	-2.32827	7.96986	-65.6988	1.42067e-12	4.2449e-11	19.6742	LOC283454	1.69058	7.7606	7.31196	4.94471e-09	6.30141e-08	10.4674
							EIF4B	-2.15269	8.86666	-65.6853	1.42309e-12	4.2449e-11	19.6724	RASD1	-2.05284	9.34797	-7.30985	4.97913e-09	6.3411e-08	10.4605
							SGCA	-2.29214	10.2973	-65.6808	1.4239e-12	4.2449e-11	19.6718	PLAUR	1.66234	10.8584	7.30727	5.02164e-09	6.39103e-08	10.4521
							SLC22A3	-2.18597	7.44763	-65.6791	1.4242e-12	4.2449e-11	19.6716	ITM2A	-1.68256	10.4631	-7.30656	5.03331e-09	6.39801e-08	10.4498
							ADGRL3	-2.91843	7.99174	-65.6529	1.42892e-12	4.25387e-11	19.668	AQP9	2.32192	10.4306	7.29627	5.20667e-09	6.60046e-08	10.4163
							STAG3L2	-1.96279	8.34446	-65.6422	1.43085e-12	4.25451e-11	19.6666	MYEF2	-1.4255	8.29252	-7.29501	5.2284e-09	6.62367e-08	10.4122
							FZD1	-2.18463	10.6264	-65.6153	1.43572e-12	4.26388e-11	19.663	TTC32	-1.25497	9.0663	-7.28584	5.38864e-09	6.78225e-08	10.3824
							AC016949.1	-2.30392	10.142	-65.586	1.44104e-12	4.27457e-11	19.6591	ITGAX	1.76087	9.94161	7.27374	5.60755e-09	7.04403e-08	10.343
							CATIP-AS1	2.56492	8.08521	65.5682	1.44429e-12	4.27509e-11	19.6567	GLA	1.26158	12.4351	7.26984	5.68009e-09	7.12589e-08	10.3303
							AC159540.2	-1.92736	9.29633	-65.5662	1.44466e-12	4.27509e-11	19.6564	CRTAM	1.14785	7.52523	7.2678	5.71829e-09	7.15526e-08	10.3237
							ECHDC2	-3.03479	9.10786	-65.546	1.44834e-12	4.28089e-11	19.6537	MMD	1.12307	10.4291	7.2667	5.73898e-09	7.17651e-08	10.3201
							AC009133.2	1.92725	7.94131	65.5205	1.45304e-12	4.28965e-11	19.6503	FGD3	1.26478	9.92767	7.26477	5.77571e-09	7.21312e-08	10.3138
							SIGLEC12	2.20194	7.17784	65.4989	1.457e-12	4.29623e-11	19.6474	ALDH1B1	-1.46832	10.2487	-7.26281	5.81312e-09	7.25047e-08	10.3074
							ANKRD22	2.93775	7.59599	65.4719	1.46199e-12	4.30585e-11	19.6438	MAPK4	-1.29921	6.80217	-7.26242	5.82045e-09	7.25493e-08	10.3062
							MACORIS	2.25782	7.61967	65.4402	1.46787e-12	4.31803e-11	19.6395	VNN1	1.75551	9.17568	7.25941	5.87846e-09	7.3084e-08	10.2964
							TRIM56	-2.03742	9.42802	-65.3023	1.49376e-12	4.38899e-11	19.6209	IL17B	-1.45986	7.35783	-7.25783	5.90909e-09	7.34177e-08	10.2912
							AC099778.1	-2.59421	8.32975	-65.2687	1.50013e-12	4.40252e-11	19.6164	MAOA	-1.10699	10.5345	-7.25361	5.99185e-09	7.43028e-08	10.2775
							NPFF	2.08504	11.5288	65.1536	1.52224e-12	4.46063e-11	19.6009	CSDC2	-1.31917	8.12536	-7.24708	6.12224e-09	7.55561e-08	10.2562
							GPR171	2.60991	8.93131	65.147	1.52353e-12	4.46063e-11	19.6	TCEAL5	-1.26297	12.2213	-7.24698	6.12417e-09	7.55561e-08	10.2559
							AC069224.1	-2.22488	8.08398	-65.1321	1.52642e-12	4.46383e-11	19.5979	CLMP	-1.16776	10.6919	-7.24068	6.25263e-09	7.68404e-08	10.2354
							SLC11A1	2.4224	8.13507	65.1193	1.5289e-12	4.46582e-11	19.5962	XLOC_009685	-1.21219	7.48249	-7.24051	6.25607e-09	7.68404e-08	10.2348
							PILRB	-2.60903	11.6301	-64.9104	1.57016e-12	4.58097e-11	19.5679	LRRC25	1.39636	10.2541	7.23807	6.3066e-09	7.73138e-08	10.2269
							SETBP1	-2.10018	7.39385	-64.8194	1.58852e-12	4.62908e-11	19.5556	IGFBP4	-1.36556	9.56184	-7.23332	6.40604e-09	7.84831e-08	10.2114
							TMEM273	1.94634	7.05839	64.7681	1.59898e-12	4.65411e-11	19.5486	MYO1G	1.60817	9.41491	7.23134	6.44797e-09	7.88969e-08	10.205
							AL035427.1	-3.36729	11.0394	-64.7142	1.61005e-12	4.68083e-11	19.5413	TES	-1.00502	8.58013	-7.22447	6.59563e-09	8.03479e-08	10.1826
							AP001528.1	-1.9736	7.76856	-64.6787	1.6174e-12	4.6967e-11	19.5364	FOXC1	-1.47036	11.3792	-7.22325	6.62231e-09	8.05714e-08	10.1786
							CAPG	4.53735	8.68091	64.6662	1.61998e-12	4.6987e-11	19.5347	IGFBPL1	-1.07076	7.7854	-7.20799	6.96386e-09	8.43028e-08	10.1289
							PLS3	-2.36505	7.52375	-64.6421	1.62499e-12	4.70772e-11	19.5314	CD53	1.67222	11.5397	7.20534	7.02504e-09	8.48287e-08	10.1202
							PTGER3	-1.82614	7.5374	-64.58	1.63799e-12	4.73987e-11	19.523	TMEM35	-1.24028	7.54822	-7.20265	7.08754e-09	8.54791e-08	10.1115
							AC124312.3	-2.03731	7.49005	-64.5703	1.64002e-12	4.74022e-11	19.5216	GAS1	-1.77168	9.55641	-7.19848	7.18572e-09	8.66092e-08	10.0979
							AC007749.2	3.485	13.3914	64.5559	1.64307e-12	4.7435e-11	19.5197	CLEC5A	1.7266	8.11328	7.1966	7.23024e-09	8.70515e-08	10.0918
							CCL7	2.62039	7.42381	64.5124	1.65227e-12	4.75542e-11	19.5137	LOC644189	1.24604	8.51428	7.19643	7.23448e-09	8.70515e-08	10.0912
							AC025165.6	-2.09127	7.76605	-64.5092	1.65294e-12	4.75542e-11	19.5133	TANC1	-1.02123	10.2405	-7.19359	7.30235e-09	8.77416e-08	10.082
							SLC26A10	-2.09127	7.76605	-64.5092	1.65294e-12	4.75542e-11	19.5133	GPR160	1.05028	8.34539	7.18559	7.49776e-09	8.96441e-08	10.0559
							AC005020.1	2.11558	9.78145	64.4492	1.66575e-12	4.78118e-11	19.5051	LOC100506115	1.23343	7.60308	7.18323	7.55623e-09	9.02316e-08	10.0482
							ARF6	2.11558	9.78145	64.4492	1.66575e-12	4.78118e-11	19.5051	CDT1	1.04702	7.77701	7.17305	7.81422e-09	9.28683e-08	10.015
							HSPA1A	-1.83097	14.8562	-64.438	1.66813e-12	4.7825e-11	19.5036	PTPN21	-1.12174	9.27214	-7.17209	7.83892e-09	9.30902e-08	10.0119
							UPP1	2.41032	9.48343	64.4285	1.67018e-12	4.78283e-11	19.5023	TFCP2L1	1.29455	8.00438	7.16976	7.89953e-09	9.36949e-08	10.0043
							LINC02341	1.92313	10.5328	64.3801	1.68062e-12	4.80719e-11	19.4956	MYLK	-1.13635	11.1882	-7.16869	7.92746e-09	9.39686e-08	10.0008
							CCDC85B	-2.638	12.4695	-64.3636	1.68419e-12	4.81134e-11	19.4934	ANKRD58	1.86239	9.73305	7.16789	7.94841e-09	9.41592e-08	9.99818
							SLC2A1	2.36663	9.99682	64.3555	1.68595e-12	4.81134e-11	19.4923	TRIM14	1.14455	8.34792	7.16194	8.10607e-09	9.56171e-08	9.97877
							FZD2	-2.58648	11.2431	-64.3244	1.69272e-12	4.82197e-11	19.488	LIPA	1.99628	14.2401	7.15428	8.3135e-09	9.7647e-08	9.9538
							SEC14L3	2.07916	9.77405	64.3205	1.69355e-12	4.82197e-11	19.4875	FIBIN	-1.92009	9.24564	-7.15216	8.37194e-09	9.82738e-08	9.94687
							LAIR1	2.41079	7.49623	64.2729	1.70398e-12	4.8461e-11	19.481	HLA-DRB3	1.79509	13.8664	7.15084	8.40848e-09	9.85831e-08	9.94257
							KIAA0895L	1.85695	14.3205	64.2573	1.70741e-12	4.8503e-11	19.4788	BAMBI	-1.71154	10.9402	-7.14718	8.51048e-09	9.96582e-08	9.93065
							PSMD14	-2.3564	11.7087	-64.2267	1.71417e-12	4.86225e-11	19.4746	HLA-DPA1	1.55014	15.0973	7.1336	8.90068e-09	1.036e-07	9.88635
							KCNMB1	-3.54445	9.8901	-64.2167	1.71639e-12	4.86225e-11	19.4732	C8orf84	-2.14366	8.66423	-7.12948	9.02271e-09	1.04768e-07	9.87289
							AL356259.1	-2.43366	7.97629	-64.2117	1.71749e-12	4.86225e-11	19.4725	MS4A7	1.33273	12.4343	7.11894	9.342e-09	1.08022e-07	9.83852
							BEX3	-2.33925	11.9044	-64.1694	1.72689e-12	4.88329e-11	19.4667	IFI30	1.87222	15.5098	7.11866	9.35065e-09	1.08058e-07	9.83761
							GPLD1	-2.72031	7.49162	-64.1272	1.73634e-12	4.90441e-11	19.4609	HLA-DMA	1.45598	12.591	7.11225	9.55089e-09	1.09973e-07	9.81667
							ECM1	1.93366	8.25456	64.0869	1.74541e-12	4.92443e-11	19.4554	CLEC11A	1.10701	11.8169	7.10635	9.73852e-09	1.11673e-07	9.79744
							MYO1G	2.08776	7.36107	64.0716	1.74886e-12	4.92857e-11	19.4533	ABCC3	1.09354	9.98796	7.09632	1.00668e-08	1.1496e-07	9.76468
							QKI	1.9611	7.62092	63.991	1.76721e-12	4.96976e-11	19.4422	CRYAB	-1.58693	12.6758	-7.09479	1.01177e-08	1.15473e-07	9.75969
							OAS1	2.3351	8.61594	63.9898	1.76748e-12	4.96976e-11	19.442	FASN	-1.15182	9.01726	-7.09433	1.0133e-08	1.15579e-07	9.75821
							LRRC10B	-2.25651	7.29056	-63.9531	1.7759e-12	4.98778e-11	19.437	LOC100507165	-1.09935	9.71547	-7.08155	1.05702e-08	1.1979e-07	9.71646
							B4GALT7	1.90999	9.4419	63.9353	1.78001e-12	4.99368e-11	19.4345	RASSF4	1.19078	10.0891	7.0782	1.06878e-08	1.2091e-07	9.70553
							TIGD7	-2.53371	10.2568	-63.9071	1.78652e-12	4.99947e-11	19.4306	PERP	-1.28269	9.79153	-7.06938	1.10037e-08	1.23644e-07	9.67675
							MILR1	3.27359	8.45706	63.9064	1.78668e-12	4.99947e-11	19.4305	CECR1	1.56781	12.5951	7.05913	1.13828e-08	1.27505e-07	9.64327
							GNG11	-2.12555	11.0639	-63.8939	1.78959e-12	4.99947e-11	19.4288	MPEG1	1.2241	10.2911	7.05817	1.14191e-08	1.27763e-07	9.64013
							CDK16	2.17886	10.1454	63.8915	1.79013e-12	4.99947e-11	19.4285	MYO18B	-1.29239	7.14864	-7.05652	1.14817e-08	1.28389e-07	9.63473
							ACAP1	3.34974	9.42489	63.8647	1.79636e-12	5.01125e-11	19.4248	GMFG	1.02556	14.2956	7.04885	1.17762e-08	1.31379e-07	9.6097
							SOWAHA	-2.37557	7.27359	-63.8455	1.80084e-12	5.01672e-11	19.4221	HK2	1.79622	11.3104	7.04775	1.18192e-08	1.31782e-07	9.6061
							LILRA6	2.14332	8.43441	63.8364	1.80299e-12	5.01672e-11	19.4208	KANK2	-1.14723	13.701	-7.03835	1.21923e-08	1.35318e-07	9.5754
							PSORS1C3	-2.29309	7.02525	-63.8304	1.80439e-12	5.01672e-11	19.42	LILRA2	1.09224	8.10761	7.03732	1.22338e-08	1.35468e-07	9.57204
							RPH3AL	1.78245	11.2477	63.7657	1.8196e-12	5.05337e-11	19.4111	CYBB	1.04795	12.0621	7.02275	1.28378e-08	1.41508e-07	9.52442
							BRD3OS	-2.16812	9.48322	-63.7285	1.82842e-12	5.07218e-11	19.4059	PLSCR4	-1.10027	10.0311	-7.01673	1.3096e-08	1.43944e-07	9.50475
							AHSA2P	-2.07278	13.2028	-63.7029	1.83454e-12	5.07788e-11	19.4024	DMPK	-1.16615	11.0778	-7.0122	1.32938e-08	1.45757e-07	9.48994
							PCDHB15	-2.53307	8.35406	-63.6939	1.83667e-12	5.07788e-11	19.4011	SLC17A9	1.12713	10.0557	7.01131	1.33329e-08	1.46051e-07	9.48703
							LINC02389	1.80953	10.3319	63.6781	1.84046e-12	5.07788e-11	19.3989	LINC00112	-1.05572	7.01589	-7.00516	1.3607e-08	1.48632e-07	9.46693
							AP003049.2	2.04512	11.3169	63.6771	1.8407e-12	5.07788e-11	19.3988	BEND5	-1.23529	8.47221	-6.99227	1.41998e-08	1.54497e-07	9.4248
							C11orf87	2.04512	11.3169	63.6771	1.8407e-12	5.07788e-11	19.3988	SAP25	1.38576	11.8971	6.98544	1.45242e-08	1.57848e-07	9.40249
							SNRK	-2.65704	9.31839	-63.5564	1.86987e-12	5.14692e-11	19.3821	TMEM88	-1.53441	9.06351	-6.98429	1.45796e-08	1.58273e-07	9.39872
							SNRK-AS1	-2.65704	9.31839	-63.5564	1.86987e-12	5.14692e-11	19.3821	RDH5	-1.07651	8.56014	-6.97694	1.49386e-08	1.61626e-07	9.37469
							HCK	2.11538	7.63381	63.541	1.87363e-12	5.15125e-11	19.3799	MRVI1	-1.40156	13.1835	-6.97446	1.50619e-08	1.62709e-07	9.36657
							ESD	-1.79192	12.3324	-63.5329	1.8756e-12	5.15125e-11	19.3788	ASPA	-1.0621	6.96743	-6.97401	1.50842e-08	1.62837e-07	9.36511
							AL137127.1	-1.91595	7.44695	-63.457	1.89428e-12	5.19681e-11	19.3682	TMEM200A	1.52394	9.55061	6.96594	1.54925e-08	1.66779e-07	9.33873
							MT1F	2.19633	11.2794	63.4301	1.90094e-12	5.20933e-11	19.3645	TMC6	1.13325	9.65633	6.95756	1.59286e-08	1.70811e-07	9.3113
							NDC80	1.95793	9.10431	63.4185	1.90384e-12	5.21151e-11	19.3629	XLOC_l2_006821	2.04396	11.2378	6.95026	1.63178e-08	1.74402e-07	9.28746
							RTL8B	-2.51904	10.4491	-63.3406	1.92332e-12	5.25904e-11	19.352	AGRP	1.1334	7.54215	6.94772	1.64558e-08	1.75586e-07	9.27913
							RCN1P2	-2.28011	9.49159	-63.3129	1.93029e-12	5.2723e-11	19.3482	S100Z	1.19605	7.79862	6.94743	1.64718e-08	1.7566e-07	9.27817
							GIPR	2.87874	11.0595	63.3043	1.93248e-12	5.27248e-11	19.347	RNU105C	1.38507	7.39212	6.94643	1.65263e-08	1.76144e-07	9.27491
							TAGLN	-1.9432	8.68915	-63.2913	1.93576e-12	5.27564e-11	19.3452	SNORD114-3	-1.12564	8.17659	-6.94283	1.67243e-08	1.77759e-07	9.26315
							MGAT4A	2.20447	9.41268	63.2679	1.94172e-12	5.28606e-11	19.3419	KCNK17	-1.8527	8.12464	-6.94267	1.6733e-08	1.77759e-07	9.26264
							ECE2	1.96343	13.9471	63.2108	1.95629e-12	5.31991e-11	19.3339	SLC28A3	1.15797	6.91744	6.94015	1.68735e-08	1.79154e-07	9.25437
							CCDC107	-2.21055	11.6996	-63.1891	1.96186e-12	5.32922e-11	19.3309	TSPAN8	-1.44741	7.31861	-6.93799	1.69947e-08	1.80144e-07	9.24731
							AF186192.1	-2.06378	7.19588	-63.1589	1.96966e-12	5.34455e-11	19.3267	MFSD7	1.03871	10.4468	6.93777	1.7007e-08	1.80175e-07	9.24659
							DUSP27	-2.6135	7.92697	-63.1264	1.97806e-12	5.36148e-11	19.3221	DIXDC1	-1.01748	10.3357	-6.93579	1.71186e-08	1.81032e-07	9.24013
							FMNL1	1.94836	7.47332	63.0854	1.98873e-12	5.38454e-11	19.3164	HLA-DMB	1.67809	14.4862	6.93365	1.72404e-08	1.82149e-07	9.23313
							TMEM246	-2.52505	7.68559	-62.9468	2.02532e-12	5.47762e-11	19.297	CIDEA	-1.21864	6.68115	-6.93053	1.74198e-08	1.83844e-07	9.2229
							LIMS3	-1.75447	9.37308	-62.8438	2.05299e-12	5.5404e-11	19.2825	STK38L	-1.11903	8.31038	-6.92898	1.75091e-08	1.84585e-07	9.21785
							LIMS4	-1.75447	9.37308	-62.8438	2.05299e-12	5.5404e-11	19.2825	SLC25A4	-1.51438	11.563	-6.92169	1.79369e-08	1.88118e-07	9.19401
							GLUL	2.15883	9.14038	62.8314	2.05635e-12	5.54042e-11	19.2808	SNX10	1.25135	8.7171	6.92162	1.79415e-08	1.88118e-07	9.19375
							MYH11	-1.9827	8.27288	-62.8248	2.05815e-12	5.54042e-11	19.2798	FNDC1	1.28247	8.41053	6.90585	1.89037e-08	1.96714e-07	9.14215
							LILRA2	1.90056	9.6476	62.8191	2.05969e-12	5.54042e-11	19.279	PLIN5	-1.2496	6.66015	-6.90262	1.91067e-08	1.98508e-07	9.1316
							IL6R-AS1	2.31152	7.43294	62.7768	2.07121e-12	5.56384e-11	19.2731	P2RX4	1.19809	13.1516	6.8907	1.98767e-08	2.05403e-07	9.09258
							PYCARD-AS1	2.20566	7.77845	62.7707	2.07288e-12	5.56384e-11	19.2722	MYL2	-1.21453	7.69899	-6.88981	1.99355e-08	2.05791e-07	9.08966
							AC020604.1	-2.33217	7.76218	-62.741	2.08103e-12	5.57969e-11	19.268	KCNK5	-1.05946	8.06347	-6.88867	2.00107e-08	2.06457e-07	9.08595
							TRIM36-IT1	-2.41815	7.92243	-62.7174	2.08752e-12	5.59103e-11	19.2647	CD74	1.5301	11.7749	6.88606	2.01847e-08	2.0792e-07	9.07739
							AC024901.1	-1.83374	7.10338	-62.6949	2.09375e-12	5.59623e-11	19.2615	TPM2	-1.71061	15.6192	-6.88477	2.02708e-08	2.08695e-07	9.07319
							AL157871.5	3.28874	8.84841	62.6733	2.09973e-12	5.59623e-11	19.2585	CD28	1.4448	8.88216	6.88029	2.05741e-08	2.11256e-07	9.05852
							ADM2	-2.24426	13.1049	-62.6615	2.103e-12	5.59623e-11	19.2568	CEBPA	1.94636	10.9141	6.87557	2.08983e-08	2.1413e-07	9.04308
							PLD3	1.85658	11.236	62.6551	2.10478e-12	5.59623e-11	19.2559	LOC283174	-1.61658	8.56769	-6.87351	2.10418e-08	2.15259e-07	9.03632
							CELA3B	2.32101	9.06704	62.6539	2.10513e-12	5.59623e-11	19.2557	CIDEC	-1.2921	8.69918	-6.87228	2.1128e-08	2.159e-07	9.03228
							PLCG1-AS1	-2.33738	8.3769	-62.6535	2.10523e-12	5.59623e-11	19.2557	VASN	-1.21348	11.7675	-6.85731	2.22023e-08	2.25817e-07	8.9833
							TOP1	-2.33738	8.3769	-62.6535	2.10523e-12	5.59623e-11	19.2557	ACCN4	1.45811	11.1302	6.84955	2.27814e-08	2.30978e-07	8.95787
							C8orf48	-3.01874	8.42634	-62.6012	2.11984e-12	5.62903e-11	19.2483	IFI44	1.12545	10.897	6.83702	2.37477e-08	2.40214e-07	8.91685
							GALNT18	-2.19129	7.77398	-62.5703	2.12855e-12	5.64613e-11	19.2439	NAGK	1.08532	11.5335	6.8337	2.40104e-08	2.42043e-07	8.90599
							AC140479.4	-1.91291	8.15917	-62.4796	2.15429e-12	5.70828e-11	19.2311	LY96	1.14742	12.1091	6.82432	2.47691e-08	2.49192e-07	8.87527
							CEP295	2.24385	9.22499	62.4065	2.17527e-12	5.75775e-11	19.2208	GJC1	-1.17114	10.3637	-6.81923	2.51909e-08	2.52889e-07	8.85859
							ASB13	1.8397	7.74381	62.3797	2.18305e-12	5.77219e-11	19.217	MT1E	-1.52911	13.3128	-6.80124	2.67399e-08	2.6733e-07	8.79967
							CARD8-AS1	2.87889	10.2336	62.345	2.19313e-12	5.78858e-11	19.2121	TSPAN33	1.10897	8.89554	6.77573	2.91011e-08	2.87813e-07	8.71611
							FOXA3	1.90795	10.4011	62.3414	2.19416e-12	5.78858e-11	19.2116	BTC	-1.53752	7.77307	-6.76161	3.04977e-08	3.00428e-07	8.66984
							SLC30A4	3.79109	7.98019	62.3343	2.19625e-12	5.78858e-11	19.2105	PGR	-1.21651	7.86705	-6.75855	3.08088e-08	3.03152e-07	8.65982
							FCGR3A	2.57485	11.8157	62.3051	2.20478e-12	5.80491e-11	19.2064	SLAMF7	1.95654	10.4734	6.75503	3.11706e-08	3.064e-07	8.64829
							AC092683.1	-1.81618	9.59489	-62.2099	2.23289e-12	5.87269e-11	19.1929	ZDHHC11	-1.2436	9.03582	-6.75361	3.13181e-08	3.07694e-07	8.64363
							AC008124.1	-2.83471	9.60785	-62.1619	2.24722e-12	5.90413e-11	19.1861	SERPINA3	-1.72606	9.94754	-6.74358	3.23781e-08	3.16795e-07	8.61077
							AL121985.1	2.40246	8.31158	62.12	2.25982e-12	5.9247e-11	19.1801	CTSL1	1.15351	12.3603	6.74296	3.24454e-08	3.17158e-07	8.60872
							CD48	2.40246	8.31158	62.12	2.25982e-12	5.9247e-11	19.1801	PODXL	1.33426	12.1989	6.74139	3.26143e-08	3.18327e-07	8.60359
							NQO1	-1.80859	8.90711	-62.0918	2.26834e-12	5.94074e-11	19.1761	ADAMTSL3	-1.12404	8.10417	-6.73648	3.31507e-08	3.22911e-07	8.58749
							GAS6-DT	-2.09404	7.65581	-62.072	2.27435e-12	5.95021e-11	19.1733	TSPAN15	1.52602	8.05939	6.73474	3.3343e-08	3.24456e-07	8.58178
							RHOH	2.49701	7.97804	62.0562	2.27915e-12	5.95489e-11	19.171	NTRK3	-1.25618	9.16192	-6.73317	3.35166e-08	3.25818e-07	8.57665
							TMEM258	2.10473	11.4855	62.0437	2.28294e-12	5.95489e-11	19.1692	TGFBI	1.05089	15.3681	6.73099	3.376e-08	3.27853e-07	8.56951
							COL1A1	-1.98164	13.6496	-62.0425	2.28333e-12	5.95489e-11	19.169	RTP4	1.048	9.20411	6.73084	3.37767e-08	3.27853e-07	8.56902
							PHLDA3	-1.88888	9.38379	-61.9403	2.31471e-12	6.03039e-11	19.1545	FTL	1.25864	16.3608	6.73062	3.38019e-08	3.27933e-07	8.56828
							CASP1P2	1.80946	7.61425	61.8799	2.33351e-12	6.07301e-11	19.1458	GM2A	1.49173	12.0999	6.72736	3.41694e-08	3.30669e-07	8.55761
							AL022344.1	-1.94636	7.50049	-61.8294	2.34934e-12	6.1078e-11	19.1386	PDZRN4	-1.36371	7.46065	-6.72473	3.44693e-08	3.33238e-07	8.54898
							KANK2	2.07728	11.9733	61.78	2.36497e-12	6.14198e-11	19.1315	PYGM	-1.06398	7.39404	-6.71248	3.59006e-08	3.45865e-07	8.50882
							AC093151.2	-2.5417	7.34507	-61.7595	2.37146e-12	6.146e-11	19.1286	OASL	1.27587	8.46301	6.71182	3.59794e-08	3.46452e-07	8.50665
							FOXO6	-2.5417	7.34507	-61.7595	2.37146e-12	6.146e-11	19.1286	TDO2	1.70232	7.49261	6.69636	3.78745e-08	3.62894e-07	8.45598
							HNRNPUL1	2.40675	9.42493	61.71	2.38728e-12	6.18055e-11	19.1215	NCKAP1	-1.10959	10.0645	-6.6944	3.81215e-08	3.64824e-07	8.44957
							FBF1	3.3467	9.32136	61.7014	2.39003e-12	6.18122e-11	19.1203	RGS5	-2.13638	13.3827	-6.68407	3.9453e-08	3.76201e-07	8.41568
							PPP1R14D	3.36646	8.82375	61.6759	2.39825e-12	6.19063e-11	19.1166	INPP5D	1.16123	11.6634	6.68208	3.9714e-08	3.78456e-07	8.40917
							DUX4L9	2.4273	11.0403	61.6746	2.39866e-12	6.19063e-11	19.1164	RBP7	-1.35874	9.10645	-6.67898	4.01251e-08	3.81622e-07	8.39901
							ANKRD37	-1.8242	13.4095	-61.6601	2.40332e-12	6.19621e-11	19.1144	XLOC_011815	-1.08701	8.81406	-6.67634	4.0479e-08	3.84049e-07	8.39034
							CKMT1A	2.00383	7.73254	61.5672	2.43355e-12	6.26115e-11	19.101	CTSL1P2	1.27498	10.8169	6.67633	4.04795e-08	3.84049e-07	8.39033
							CKMT1B	2.00383	7.73254	61.5672	2.43355e-12	6.26115e-11	19.101	KMO	1.22783	8.40888	6.67405	4.07884e-08	3.86411e-07	8.38283
							AP003548.1	-1.78425	7.10956	-61.5148	2.45078e-12	6.29895e-11	19.0935	MS4A6A	1.15054	10.9266	6.64836	4.44215e-08	4.1695e-07	8.29861
							SPI1	1.99448	7.2949	61.4957	2.4571e-12	6.30867e-11	19.0907	DUSP26	-2.12609	11.5462	-6.63968	4.57219e-08	4.27635e-07	8.27014
							RBPMS2	-2.54857	7.98633	-61.4566	2.47008e-12	6.33544e-11	19.0851	DMD	-1.04917	9.18462	-6.63751	4.60529e-08	4.29967e-07	8.26302
							ATF4P4	-1.80721	13.7899	-61.386	2.49369e-12	6.38941e-11	19.0749	CMPK2	1.17344	9.21391	6.6302	4.71858e-08	4.39908e-07	8.23904
							DUSP10	2.10931	8.73891	61.3041	2.52143e-12	6.45383e-11	19.0631	PART1	-1.09022	7.15828	-6.62618	4.782e-08	4.45177e-07	8.22586
							FAM49B	1.73202	9.31103	61.2794	2.52986e-12	6.46115e-11	19.0595	ADH5	-1.04124	9.73306	-6.62473	4.80502e-08	4.47104e-07	8.22112
							PSAP	3.00914	10.0416	61.2765	2.53088e-12	6.46115e-11	19.0591	SLC43A3	1.01191	10.2598	6.62013	4.87915e-08	4.52914e-07	8.20601
							AL451042.2	2.9247	8.93945	61.2653	2.5347e-12	6.46115e-11	19.0575	LMOD1	-1.44082	9.46332	-6.61982	4.88419e-08	4.53164e-07	8.20499
							EPHA2	2.9247	8.93945	61.2653	2.5347e-12	6.46115e-11	19.0575	FHAD1	1.0771	7.14625	6.60808	5.07853e-08	4.68946e-07	8.16649
							SLC6A8	2.27559	7.85924	61.232	2.54614e-12	6.48161e-11	19.0527	LGR6	-1.02928	8.32875	-6.60251	5.17339e-08	4.76114e-07	8.14823
							INSYN1	-2.00461	7.83901	-61.2225	2.54942e-12	6.48161e-11	19.0513	HIST2H2AB	-1.018	11.4074	-6.59224	5.35301e-08	4.90777e-07	8.11455
							SNX25	-2.75851	10.8563	-61.2192	2.55056e-12	6.48161e-11	19.0508	TMEM47	-1.59228	8.98733	-6.58969	5.39867e-08	4.94261e-07	8.10617
							AUP1	3.49656	12.3521	61.1747	2.56599e-12	6.51414e-11	19.0444	MYBPC3	1.00452	8.16533	6.57877	5.59825e-08	5.10841e-07	8.07035
							CLDN9	2.19875	15.8854	61.049	2.61009e-12	6.61935e-11	19.0262	MT1X	-1.81899	11.6801	-6.5747	5.67455e-08	5.16098e-07	8.057
							ART1	2.8005	10.6999	61.0078	2.62472e-12	6.64964e-11	19.0202	TBXAS1	1.00936	10.805	6.57424	5.68306e-08	5.1663e-07	8.05552
							U62317.3	3.29667	9.77181	60.9784	2.63521e-12	6.66942e-11	19.0159	CD37	1.58437	10.043	6.56848	5.793e-08	5.25389e-07	8.03661
							FRY	-1.92391	7.72908	-60.9332	2.65147e-12	6.70373e-11	19.0093	TMC8	1.21991	9.83501	6.56679	5.82569e-08	5.27859e-07	8.03106
							CLEC2D	1.74678	7.94146	60.8875	2.66799e-12	6.73865e-11	19.0027	BIRC5	1.26082	9.11214	6.55945	5.96963e-08	5.39387e-07	8.00698
							NFYB	-1.83352	11.5996	-60.8578	2.67878e-12	6.75902e-11	18.9984	DBP	1.28482	8.51383	6.55813	5.99594e-08	5.41257e-07	8.00264
							ATL1	-2.28173	8.51731	-60.8204	2.69246e-12	6.78665e-11	18.9929	SLC22A18	1.12124	10.9922	6.55424	6.074e-08	5.46773e-07	7.98988
							AL049548.1	-1.7611	6.95286	-60.7829	2.70626e-12	6.80406e-11	18.9875	C10orf105	1.12644	7.20179	6.53487	6.478e-08	5.79366e-07	7.92635
							AC120036.1	-3.37287	8.04017	-60.7793	2.70759e-12	6.80406e-11	18.9869	MATN2	-1.16394	8.77368	-6.53302	6.51804e-08	5.81603e-07	7.92027
							AC120036.4	-3.37287	8.04017	-60.7793	2.70759e-12	6.80406e-11	18.9869	JAM2	-1.11157	8.67064	-6.52643	6.66244e-08	5.93392e-07	7.89866
							TBL1X	-1.89696	7.16857	-60.7251	2.72768e-12	6.84762e-11	18.979	XLOC_l2_002469	-1.07624	8.34596	-6.51578	6.90263e-08	6.11687e-07	7.86372
							PNMA8A	2.13222	9.36913	60.6612	2.75157e-12	6.9006e-11	18.9697	C2	1.6521	10.6464	6.51537	6.91218e-08	6.12254e-07	7.86236
							AC109460.4	-2.31902	9.78961	-60.5847	2.78051e-12	6.96615e-11	18.9585	IFIT3	1.24327	10.0702	6.51272	6.97341e-08	6.1683e-07	7.85366
							AL021368.3	-2.27182	9.53909	-60.5622	2.78908e-12	6.97631e-11	18.9552	XLOC_001855	1.32985	7.28199	6.51049	7.02522e-08	6.20278e-07	7.84635
							ERBB3	2.28454	10.2425	60.5533	2.79245e-12	6.97631e-11	18.9539	LGALS2	2.60252	9.98627	6.50678	7.1124e-08	6.27117e-07	7.83419
							RNF44	-2.19017	10.5584	-60.5519	2.793e-12	6.97631e-11	18.9537	UNC5B	1.19102	10.7809	6.50534	7.14661e-08	6.29273e-07	7.82946
							CCDC190	-2.19744	7.29975	-60.5353	2.79935e-12	6.98515e-11	18.9513	KLK1	1.44842	7.5109	6.49916	7.29502e-08	6.41633e-07	7.80918
							RCN1	-2.08348	8.87628	-60.4933	2.8155e-12	7.01839e-11	18.9451	GRAMD4	1.03371	9.72162	6.49739	7.33808e-08	6.44665e-07	7.80338
							DPP4	2.19599	9.10361	60.4604	2.8282e-12	7.03618e-11	18.9403	ANGPTL7	-1.99329	7.05814	-6.47171	7.99265e-08	6.96163e-07	7.7191
							AC008105.2	1.93761	7.61542	60.4602	2.8283e-12	7.03618e-11	18.9403	LOC100506966	1.00268	7.85003	6.47006	8.03645e-08	6.99034e-07	7.71371
							LINC02611	1.91685	7.31918	60.4364	2.83753e-12	7.05208e-11	18.9368	MT1A	-1.45053	14.2667	-6.46049	8.2967e-08	7.19729e-07	7.68228
							C1QA	1.94809	7.25832	60.3931	2.85444e-12	7.08699e-11	18.9304	HES4	-1.05216	12.9628	-6.45082	8.56796e-08	7.39943e-07	7.65055
							NCF1	1.71723	7.33564	60.3636	2.86602e-12	7.10866e-11	18.9261	MUSTN1	-1.62792	9.78934	-6.44914	8.61602e-08	7.43211e-07	7.64504
							EVI2A	2.19048	7.40792	60.3526	2.87034e-12	7.11226e-11	18.9245	ECM1	1.0715	10.6448	6.44909	8.61733e-08	7.43211e-07	7.64489
							UMODL1	-1.96196	7.25963	-60.2848	2.89719e-12	7.17164e-11	18.9145	ARRB2	1.15346	12.286	6.44623	8.69965e-08	7.49309e-07	7.63551
							CENPV	-2.38674	7.67833	-60.2655	2.90488e-12	7.18351e-11	18.9117	LOC100506393	-1.03534	7.3371	-6.43909	8.9088e-08	7.65619e-07	7.61208
							VMA21	1.80723	7.404	60.2494	2.91133e-12	7.19143e-11	18.9093	SPOCD1	1.66567	10.4559	6.425	9.33653e-08	7.97066e-07	7.56584
							RAC2	2.45961	7.76359	60.243	2.91388e-12	7.19143e-11	18.9084	APCDD1	-1.56069	8.56602	-6.41482	9.65824e-08	8.19468e-07	7.53244
							AL158206.1	-2.19676	10.1116	-60.2349	2.91715e-12	7.19234e-11	18.9072	MPP1	1.03217	10.9338	6.41302	9.71619e-08	8.23377e-07	7.52654
							PRKCB	2.00147	7.27377	60.2134	2.92579e-12	7.20345e-11	18.904	DPEP2	1.51505	9.32102	6.40925	9.83909e-08	8.31893e-07	7.51414
							AC026304.1	-1.78511	7.94192	-60.2082	2.92787e-12	7.20345e-11	18.9032	ASGR1	1.18946	9.05325	6.40343	1.00315e-07	8.46309e-07	7.49505
							AC099568.1	1.95169	7.58125	60.2021	2.93036e-12	7.20345e-11	18.9023	PPAP2B	-1.01062	11.4629	-6.39514	1.0312e-07	8.66951e-07	7.46786
							AC084706.1	3.01071	9.59065	60.1814	2.93871e-12	7.21684e-11	18.8993	EPS8L1	1.06815	8.49637	6.39001	1.04896e-07	8.80737e-07	7.45102
							TRO	-1.69531	7.23774	-60.1413	2.95498e-12	7.24477e-11	18.8934	PLN	-1.74083	8.60989	-6.38689	1.05992e-07	8.88776e-07	7.44078
							ECM2	-2.47092	7.87659	-60.1326	2.95852e-12	7.24477e-11	18.8921	CD163L1	1.36768	9.40562	6.38649	1.06132e-07	8.89565e-07	7.43948
							AC015660.2	2.14798	7.13393	60.1318	2.95884e-12	7.24477e-11	18.892	MIR143HG	-1.32343	10.32	-6.38519	1.06591e-07	8.92258e-07	7.43521
							AC068473.1	-2.33452	9.9973	-60.0643	2.98649e-12	7.29808e-11	18.882	E2F2	1.19839	8.05503	6.37988	1.08491e-07	9.05808e-07	7.4178
							AC068473.5	-2.33452	9.9973	-60.0643	2.98649e-12	7.29808e-11	18.882	BHLHE41	1.01062	10.8099	6.3747	1.10379e-07	9.19985e-07	7.40079
							AC112722.1	-1.96331	6.98348	-60.0031	3.01182e-12	7.34552e-11	18.873	NTN1	-1.9614	10.54	-6.36303	1.14752e-07	9.51239e-07	7.36248
							LRP2BP	-1.96331	6.98348	-60.0031	3.01182e-12	7.34552e-11	18.873	PSAP	1.33613	14.3247	6.36035	1.15779e-07	9.57567e-07	7.3537
							KRT5	1.97078	10.5733	59.9957	3.01491e-12	7.34585e-11	18.8719	CLDN14	1.17841	7.85653	6.34425	1.22154e-07	1.00324e-06	7.30087
							PMEPA1	-2.20586	7.28536	-59.9591	3.03019e-12	7.37584e-11	18.8665	HLA-DPB1	1.2317	12.8793	6.33002	1.28077e-07	1.04498e-06	7.25419
							MAPK15	2.30554	8.76973	59.9491	3.03439e-12	7.37883e-11	18.865	FHL1	-1.18725	13.7439	-6.32748	1.29165e-07	1.05297e-06	7.24585
							AC083870.1	-1.82854	7.71657	-59.8913	3.05874e-12	7.41997e-11	18.8564	NT5DC3	-1.15857	7.70933	-6.32654	1.29569e-07	1.05582e-06	7.24278
							CALD1	-1.82854	7.71657	-59.8913	3.05874e-12	7.41997e-11	18.8564	PIK3CG	1.17351	9.19424	6.32142	1.31799e-07	1.07308e-06	7.22596
							NSUN5P1	-1.83801	9.15599	-59.8876	3.06027e-12	7.41997e-11	18.8559	ACOT4	1.21203	8.54147	6.31296	1.35563e-07	1.09819e-06	7.19821
							RHOU	-2.55491	9.67956	-59.8589	3.07246e-12	7.42974e-11	18.8516	WISP2	-1.60533	13.9788	-6.30385	1.39738e-07	1.12681e-06	7.16831
							ZFP30	-2.17796	8.80848	-59.857	3.07328e-12	7.42974e-11	18.8513	GPNMB	1.14479	11.0803	6.29981	1.41628e-07	1.14015e-06	7.15507
							ZNF781	-2.17796	8.80848	-59.857	3.07328e-12	7.42974e-11	18.8513	SIGLEC1	1.27964	9.42089	6.29581	1.43527e-07	1.15208e-06	7.14195
							LINC00491	1.98003	8.62062	59.7697	3.11066e-12	7.5055e-11	18.8384	CCL7	1.62564	7.80857	6.29204	1.45341e-07	1.16375e-06	7.12957
							LINC00492	1.98003	8.62062	59.7697	3.11066e-12	7.5055e-11	18.8384	TBC1D10C	1.42228	10.7508	6.29168	1.45516e-07	1.16467e-06	7.12838
							AC025423.4	2.65334	9.02914	59.7492	3.11952e-12	7.51004e-11	18.8354	PCDH20	-1.5231	7.14765	-6.29095	1.45868e-07	1.16652e-06	7.126
							AC037459.1	-1.88378	8.86142	-59.7443	3.12162e-12	7.51004e-11	18.8346	AMICA1	1.65635	12.8264	6.27688	1.52862e-07	1.21592e-06	7.07985
							PDLIM2	-1.88378	8.86142	-59.7443	3.12162e-12	7.51004e-11	18.8346	CRTAC1	1.83594	10.7712	6.27104	1.55866e-07	1.23778e-06	7.06067
							EPHX2	-2.28776	7.34442	-59.7333	3.12639e-12	7.51422e-11	18.833	HLA-J	1.00219	15.3058	6.26926	1.56791e-07	1.2441e-06	7.05484
							AC244453.2	1.86904	8.25064	59.6841	3.1478e-12	7.55688e-11	18.8257	PRICKLE1	-1.15384	8.04346	-6.26167	1.60806e-07	1.27335e-06	7.02993
							AC112229.3	-1.70091	7.87011	-59.6725	3.1529e-12	7.55688e-11	18.824	VMO1	2.1609	11.5803	6.25658	1.63553e-07	1.29087e-06	7.01324
							FUOM	2.00391	9.90796	59.6716	3.15326e-12	7.55688e-11	18.8238	SCIN	1.22853	7.75914	6.25543	1.64177e-07	1.29422e-06	7.00948
							CES1	-1.74526	9.48969	-59.6595	3.15857e-12	7.55722e-11	18.822	GPR34	1.22036	9.71904	6.25206	1.6603e-07	1.30775e-06	6.99843
							BCLAF1P2	3.41091	11.573	59.6574	3.15949e-12	7.55722e-11	18.8217	FGFRL1	-1.0262	8.33515	-6.25139	1.664e-07	1.30976e-06	6.99623
							SOD2	1.78376	9.29052	59.6466	3.16426e-12	7.56133e-11	18.8201	PPIF	1.08974	11.27	6.23181	1.7761e-07	1.38823e-06	6.93199
							SMIM10L1	-1.87893	10.6725	-59.557	3.20391e-12	7.6455e-11	18.8068	MYOZ2	-1.11024	7.23386	-6.22658	1.8073e-07	1.40806e-06	6.91484
							MT1G	3.03046	8.76166	59.5442	3.20959e-12	7.6455e-11	18.8049	MMP1	3.87046	10.2128	6.22259	1.8315e-07	1.42577e-06	6.90174
							GM2A	2.52102	8.20694	59.5407	3.21118e-12	7.6455e-11	18.8043	HLA-DRB4	1.58699	13.3318	6.21567	1.87416e-07	1.4543e-06	6.87905
							MAN2C1	-1.98961	8.29836	-59.5393	3.2118e-12	7.6455e-11	18.8041	RELT	1.10079	11.1502	6.20627	1.93374e-07	1.49334e-06	6.84822
							AC096537.1	2.32763	7.65841	59.5018	3.22863e-12	7.6782e-11	18.7985	DPRXP4	1.10508	9.54415	6.20132	1.96589e-07	1.51153e-06	6.83198
							DLC1	-1.74053	7.19841	-59.4761	3.2402e-12	7.69835e-11	18.7947	ABCB5	1.2502	7.30388	6.19366	2.01666e-07	1.54504e-06	6.80686
							BLNK	1.83224	8.01909	59.4484	3.25271e-12	7.72068e-11	18.7906	SHISA3	1.58492	10.4893	6.18568	2.07093e-07	1.58349e-06	6.7807
							DYNC2LI1	-1.99635	9.4556	-59.4123	3.26914e-12	7.75227e-11	18.7852	NTF3	-1.36862	9.15939	-6.17311	2.15946e-07	1.64467e-06	6.73948
							CDC37L1	-1.9068	10.8017	-59.3788	3.28445e-12	7.78113e-11	18.7802	MYH11	-1.81553	15.4145	-6.16418	2.22459e-07	1.68962e-06	6.71021
							TCTEX1D1	3.11529	7.7449	59.3544	3.29565e-12	7.80024e-11	18.7765	GRRP1	-1.50287	9.54058	-6.16146	2.2448e-07	1.70363e-06	6.7013
							CTSZ	2.57977	11.0243	59.3083	3.31693e-12	7.84313e-11	18.7696	HN1	1.17303	11.4732	6.14304	2.38675e-07	1.80007e-06	6.64091
							TUBE1	-2.09007	8.45607	-59.2729	3.33338e-12	7.87451e-11	18.7643	TMEM158	1.09304	8.01399	6.13552	2.44729e-07	1.83999e-06	6.61625
							AC008525.1	2.41853	8.65588	59.244	3.34684e-12	7.8988e-11	18.76	ZNF385A	1.06578	11.1643	6.12243	2.5563e-07	1.90712e-06	6.57333
							EPB41L4A-DT	-2.52389	7.84006	-59.2225	3.35696e-12	7.91516e-11	18.7567	FCGR2C	1.22296	11.3472	6.1202	2.5753e-07	1.92056e-06	6.56604
							KLF8	-1.72615	7.86595	-59.1949	3.36994e-12	7.93822e-11	18.7526	OSBPL3	1.24953	8.88337	6.11968	2.57981e-07	1.92244e-06	6.56432
							PPP1R3C	-2.24133	7.49147	-59.1766	3.37855e-12	7.95096e-11	18.7499	FBXL22	-1.35875	8.56946	-6.11379	2.63092e-07	1.95502e-06	6.54501
							HEY2	-2.37282	7.1254	-59.155	3.38879e-12	7.96314e-11	18.7466	HIST2H2AA4	-1.47286	8.87951	-6.11359	2.63264e-07	1.95502e-06	6.54436
							SERHL2	-1.77829	8.8899	-59.1521	3.3902e-12	7.96314e-11	18.7462	GGTLC1	1.14002	8.90139	6.10645	2.69591e-07	1.99664e-06	6.52098
							PRKAB1	2.92411	8.70005	59.1364	3.39763e-12	7.96314e-11	18.7438	MT1L	-1.46374	13.9955	-6.10362	2.72148e-07	2.01327e-06	6.51168
							BEX5	-4.37156	9.68026	-59.1347	3.39843e-12	7.96314e-11	18.7436	IGSF6	1.68433	9.5716	6.0991	2.76273e-07	2.03678e-06	6.49687
							HOXC-AS1	-2.03653	6.97154	-59.132	3.39976e-12	7.96314e-11	18.7432	LOC154092	1.1785	7.22732	6.09858	2.76746e-07	2.03949e-06	6.49519
							PTK7	2.33943	9.88048	59.1099	3.41029e-12	7.98028e-11	18.7398	MT1B	-1.47228	14.0176	-6.09735	2.77887e-07	2.04634e-06	6.49114
							CADM1	1.87079	7.58664	59.0442	3.44185e-12	8.04654e-11	18.73	RHBDF2	1.1198	11.9443	6.09552	2.79586e-07	2.0565e-06	6.48514
							TTLL11	-1.83778	7.32125	-59.0259	3.45068e-12	8.05959e-11	18.7272	FAM65C	-1.21386	6.78329	-6.09089	2.83928e-07	2.08289e-06	6.46997
							MYO1B	-1.79037	7.15171	-59.006	3.46034e-12	8.07456e-11	18.7242	RASGEF1B	1.07441	8.86832	6.0863	2.88293e-07	2.11011e-06	6.45494
							CNN3	-2.16589	7.28542	-58.8755	3.52439e-12	8.21629e-11	18.7046	GPRASP1	-1.05972	9.84703	-6.08569	2.88879e-07	2.11281e-06	6.45294
							C11orf68	-1.92047	13.2753	-58.8621	3.53105e-12	8.22411e-11	18.7025	LYVE1	-2.20282	8.90992	-6.07895	2.95439e-07	2.1567e-06	6.43084
							ACOX2	-2.28213	7.19072	-58.8382	3.54297e-12	8.23234e-11	18.6989	RNASE6	1.20965	10.757	6.07585	2.98501e-07	2.17824e-06	6.42069
							AC112229.4	-1.76597	7.02623	-58.8348	3.54465e-12	8.23234e-11	18.6984	IL33	-1.0963	10.9415	-6.06777	3.06637e-07	2.23088e-06	6.39421
							AC090227.2	2.30491	9.85133	58.8284	3.54785e-12	8.23234e-11	18.6974	ACP5	2.61342	15.4893	6.05223	3.2291e-07	2.33347e-06	6.34332
							SNHG22	2.30491	9.85133	58.8284	3.54785e-12	8.23234e-11	18.6974	FBLIM1	-1.0241	10.6633	-6.04767	3.27849e-07	2.36562e-06	6.32838
							LINC02609	-1.68393	7.08352	-58.7993	3.56242e-12	8.25842e-11	18.693	GPM6B	-1.16532	7.7791	-6.04698	3.28599e-07	2.37015e-06	6.32613
							IRF2BP1	-2.21198	11.5093	-58.7056	3.60977e-12	8.3604e-11	18.6789	ISM1	-1.94635	8.14091	-6.0452	3.30552e-07	2.38246e-06	6.32029
							AC124248.1	2.21668	7.29279	58.6245	3.65139e-12	8.44889e-11	18.6666	MX1	1.21074	12.3684	6.03631	3.40485e-07	2.44767e-06	6.29115
							PODXL	1.95045	10.6748	58.6098	3.65896e-12	8.45854e-11	18.6644	XLOC_009167	-1.26749	7.96214	-6.03597	3.40862e-07	2.44856e-06	6.29006
							AC090409.1	1.74761	9.61334	58.5731	3.67802e-12	8.49468e-11	18.6588	GPR20	-1.28069	8.70757	-6.0341	3.42992e-07	2.46203e-06	6.28393
							CCDC200	-1.97184	9.35127	-58.5355	3.69764e-12	8.53205e-11	18.6531	BEX5	-1.25523	7.98041	-6.02685	3.51372e-07	2.51379e-06	6.26018
							SPATA21	2.001	8.60203	58.499	3.71679e-12	8.56829e-11	18.6475	GULP1	-1.20914	8.89555	-6.01905	3.60611e-07	2.57418e-06	6.23463
							LINC02754	-1.79581	8.60991	-58.4727	3.73062e-12	8.59219e-11	18.6435	C15orf27	1.07692	7.32643	6.00301	3.80374e-07	2.69536e-06	6.18213
							CCL20	1.99748	7.33249	58.4604	3.73713e-12	8.59921e-11	18.6417	UBE2C	1.03488	8.13672	6.00124	3.82628e-07	2.70905e-06	6.17631
							WNT5A	1.78278	13.6362	58.4393	3.74832e-12	8.61698e-11	18.6385	CASQ2	-1.53374	7.47436	-5.99282	3.93498e-07	2.77536e-06	6.14875
							EGR1	2.16929	9.60886	58.4308	3.75285e-12	8.6194e-11	18.6372	DSTN	-1.17634	15.8074	-5.98137	4.08771e-07	2.87866e-06	6.11128
							SLC38A6	2.34048	9.56351	58.423	3.757e-12	8.62097e-11	18.636	MOXD1	1.70749	8.31236	5.97178	4.22023e-07	2.95799e-06	6.07989
							TRG-AS1	2.10922	7.51389	58.3963	3.77124e-12	8.64565e-11	18.6319	NPNT	-1.6923	10.7252	-5.96944	4.25314e-07	2.97889e-06	6.07225
							RRAGD	2.03039	7.92897	58.3718	3.78439e-12	8.66779e-11	18.6282	SYNM	-1.37957	9.76876	-5.96917	4.25703e-07	2.98054e-06	6.07135
							LINC00907	2.13717	9.96954	58.3613	3.79004e-12	8.67274e-11	18.6266	ASAH1	1.08984	14.1559	5.95739	4.42712e-07	3.08067e-06	6.03281
							AC066613.1	-2.44581	8.63621	-58.2799	3.83412e-12	8.75101e-11	18.6142	PPP2R2B	-1.21522	9.27712	-5.95513	4.46059e-07	3.10173e-06	6.0254
							CTDSPL	-2.34756	8.46244	-58.279	3.83461e-12	8.75101e-11	18.614	MFAP3L	-1.067	8.48228	-5.95357	4.48369e-07	3.11555e-06	6.02032
							CD28	2.04932	7.2299	58.2786	3.83482e-12	8.75101e-11	18.614	LGI4	-1.15969	8.07231	-5.95327	4.48819e-07	3.11756e-06	6.01933
							AP003469.4	-1.94127	10.417	-58.2574	3.84642e-12	8.76941e-11	18.6107	CNTN3	-1.19537	7.39875	-5.94318	4.64145e-07	3.21594e-06	5.9863
							FAM229B	-1.95368	9.61768	-58.0618	3.95506e-12	9.00884e-11	18.5808	CYP27A1	1.32021	14.013	5.93521	4.76613e-07	3.28936e-06	5.96022
							NPY1R	-1.84254	7.33839	-58.0289	3.9737e-12	9.04299e-11	18.5758	ARHGEF4	-1.25991	8.0285	-5.93491	4.77075e-07	3.29137e-06	5.95927
							SPARCL1	-2.19603	7.11498	-58.0123	3.98312e-12	9.05613e-11	18.5732	ST6GAL2	-1.4358	8.43174	-5.93369	4.79018e-07	3.30361e-06	5.95527
							AC120193.1	1.64549	7.90413	57.9956	3.99259e-12	9.06935e-11	18.5707	GABRE	-1.0433	10.0424	-5.92271	4.96829e-07	3.41669e-06	5.91936
							AC069503.1	-1.92576	7.10402	-57.9006	4.04718e-12	9.18495e-11	18.5561	CPE	-1.02052	13.422	-5.92118	4.99367e-07	3.43171e-06	5.91435
							ANGPT2	-1.9842	7.08554	-57.8897	4.05354e-12	9.18822e-11	18.5544	ACTA2	-1.52637	15.2594	-5.9205	5.005e-07	3.43827e-06	5.91212
							DLGAP4-AS1	-2.01922	8.98541	-57.883	4.05741e-12	9.18822e-11	18.5534	HLA-DRA	1.40353	14.8272	5.91449	5.10598e-07	3.50018e-06	5.89248
							AC007557.4	3.09343	9.94054	57.879	4.05972e-12	9.18822e-11	18.5528	LIMCH1	-1.00845	10.5223	-5.90899	5.20032e-07	3.55981e-06	5.87447
							AC007036.2	-2.58015	7.86671	-57.8471	4.07831e-12	9.22187e-11	18.5479	MSRB3	-1.22161	11.2916	-5.90449	5.2786e-07	3.60574e-06	5.85978
							AC004551.1	1.7668	7.89452	57.8325	4.08684e-12	9.23276e-11	18.5456	CPVL	1.25497	10.612	5.89732	5.4061e-07	3.68113e-06	5.83631
							MST1	-2.20204	10.8991	-57.8193	4.09458e-12	9.23666e-11	18.5436	ATP6V0D2	1.42703	7.67472	5.88914	5.555e-07	3.76661e-06	5.80959
							AC068888.1	-1.70315	8.33343	-57.8169	4.09601e-12	9.23666e-11	18.5432	DFNA5	1.09622	9.12649	5.8752	5.81856e-07	3.92606e-06	5.764
							ARHGAP18	2.60455	8.41716	57.7991	4.10644e-12	9.25179e-11	18.5405	LOC645722	-1.1013	9.43493	-5.86056	6.10863e-07	4.09607e-06	5.71617
							NCKIPSD	1.91128	9.99633	57.7691	4.12417e-12	9.28331e-11	18.5359	HEYL	-1.15211	10.2909	-5.84546	6.42296e-07	4.28013e-06	5.66684
							MGP	-2.21696	11.2014	-57.7336	4.14522e-12	9.32224e-11	18.5304	C1QA	1.21627	13.3521	5.84293	6.47723e-07	4.31045e-06	5.65857
							GSTO2	-1.96393	7.51407	-57.7123	4.1579e-12	9.33631e-11	18.5271	VCAM1	1.33678	10.0599	5.81942	7.00357e-07	4.62877e-06	5.58177
							AC125616.1	1.83506	8.6842	57.7067	4.16126e-12	9.33631e-11	18.5263	RTN4R	1.54082	8.47702	5.81762	7.04556e-07	4.65143e-06	5.57589
							RPL10P12	-1.70511	10.4657	-57.7041	4.16276e-12	9.33631e-11	18.5259	FBLN2	-1.09991	11.3757	-5.81205	7.177e-07	4.72081e-06	5.55772
							LINC00294	-1.75759	12.1476	-57.6945	4.16856e-12	9.34088e-11	18.5244	EVI2B	1.24951	10.323	5.80152	7.43258e-07	4.87566e-06	5.52333
							LINC02285	1.96147	7.33828	57.6553	4.19207e-12	9.3851e-11	18.5183	PCDH7	-1.04617	9.13829	-5.80002	7.46971e-07	4.89836e-06	5.51844
							TNFSF12-TNFSF13	1.67404	8.96285	57.6402	4.20117e-12	9.39035e-11	18.516	MGST1	-1.72012	10.3045	-5.79747	7.53324e-07	4.93294e-06	5.51011
							MFSD6L	2.73837	7.47207	57.6389	4.20198e-12	9.39035e-11	18.5158	HSPA6	1.08572	8.58973	5.79711	7.54233e-07	4.93427e-06	5.50893
							SIGLEC7	2.10952	7.93119	57.6283	4.20836e-12	9.39615e-11	18.5142	MYH10	-1.82238	11.4237	-5.79444	7.60954e-07	4.97319e-06	5.50021
							TBC1D2	2.39527	8.54402	57.5802	4.23757e-12	9.45287e-11	18.5067	GRB14	-1.13281	7.62786	-5.7871	7.79727e-07	5.08044e-06	5.47626
							LINC01823	1.98874	7.82034	57.5551	4.25287e-12	9.47577e-11	18.5029	PGD	1.01822	10.363	5.77664	8.07268e-07	5.24047e-06	5.44215
							IL1R2	1.86957	7.22122	57.5487	4.25685e-12	9.47577e-11	18.5018	C14orf34	1.23633	7.105	5.75062	8.80112e-07	5.65452e-06	5.35726
							CLEC16A	2.8446	9.84209	57.5357	4.26482e-12	9.47577e-11	18.4998	TPPP	-1.21143	8.48817	-5.74918	8.84337e-07	5.67789e-06	5.35255
							AC069281.2	2.04193	11.4097	57.5322	4.26692e-12	9.47577e-11	18.4993	CAND2	-1.08429	8.46523	-5.74398	8.99726e-07	5.75569e-06	5.3356
							SAP25	2.04193	11.4097	57.5322	4.26692e-12	9.47577e-11	18.4993	MFSD2A	1.14294	7.76588	5.7385	9.16255e-07	5.84596e-06	5.31772
							MEGF6	1.90797	7.27598	57.5191	4.27501e-12	9.47824e-11	18.4973	FXYD1	-1.34668	10.2262	-5.73495	9.27094e-07	5.90538e-06	5.30617
							CXCL3	2.35715	7.08136	57.518	4.27567e-12	9.47824e-11	18.4971	CDH3	1.24206	7.34093	5.73446	9.28619e-07	5.91314e-06	5.30455
							AC012414.3	1.68921	7.05057	57.4892	4.29346e-12	9.49647e-11	18.4926	MMP11	1.61815	8.34381	5.73072	9.40214e-07	5.97125e-06	5.29236
							AC060814.5	1.68921	7.05057	57.4892	4.29346e-12	9.49647e-11	18.4926	HLA-DPB2	1.36973	11.8912	5.72759	9.50023e-07	6.02169e-06	5.28217
							AP001107.5	-1.89233	7.61919	-57.4861	4.29537e-12	9.49647e-11	18.4922	SERPINA1	1.56276	11.7661	5.72165	9.68957e-07	6.12565e-06	5.26278
							NDUFA4	-1.93089	15.2025	-57.4516	4.31678e-12	9.53531e-11	18.4868	IFIT2	1.17662	9.33387	5.71817	9.80196e-07	6.19062e-06	5.25145
							GRAMD1A	2.34047	10.1585	57.4386	4.3249e-12	9.54477e-11	18.4848	LOC389493	-1.01152	7.95055	-5.71283	9.97729e-07	6.29314e-06	5.23404
							FSD2	-1.78799	8.7375	-57.3458	4.38317e-12	9.66478e-11	18.4704	FLJ42875	-1.46983	8.94174	-5.70674	1.01808e-06	6.39441e-06	5.2142
							FKBP15	1.98662	8.43881	57.3252	4.39624e-12	9.685e-11	18.4672	SLC31A2	1.37082	11.7358	5.6979	1.04839e-06	6.56349e-06	5.18539
							PTTG2	1.81115	10.3826	57.3083	4.40702e-12	9.69273e-11	18.4646	IL10RA	1.20842	12.8357	5.68837	1.08205e-06	6.75013e-06	5.15436
							TCEAL4	-2.33594	11.3694	-57.2929	4.41685e-12	9.69273e-11	18.4622	ALOX5AP	1.29342	10.4576	5.67379	1.13566e-06	7.05956e-06	5.10687
							COQ2	2.34015	10.2784	57.2916	4.41768e-12	9.69273e-11	18.462	SUSD5	-1.80653	9.87988	-5.66403	1.173e-06	7.26363e-06	5.07511
							SLC12A5	1.70116	9.46276	57.277	4.427e-12	9.69273e-11	18.4597	SCARA3	-1.48257	10.965	-5.66304	1.17685e-06	7.28049e-06	5.07189
							SLC12A5-AS1	1.70116	9.46276	57.277	4.427e-12	9.69273e-11	18.4597	C10orf81	1.00768	6.85159	5.66057	1.18656e-06	7.33413e-06	5.06382
							FOXD1	-2.14213	7.1691	-57.2769	4.42708e-12	9.69273e-11	18.4597	ASB16	1.1564	8.55277	5.6537	1.21389e-06	7.48336e-06	5.04146
							FOXD1-AS1	-2.14213	7.1691	-57.2769	4.42708e-12	9.69273e-11	18.4597	REEP4	1.0305	9.64478	5.64033	1.26887e-06	7.78752e-06	4.99797
							AC244090.3	-2.39177	7.58757	-57.2633	4.43577e-12	9.70321e-11	18.4576	LOC158402	1.00253	7.35477	5.63607	1.28691e-06	7.89071e-06	4.98411
							AC064802.1	-2.18276	9.29801	-57.2467	4.44642e-12	9.71794e-11	18.455	DRAM2	1.12608	10.2261	5.62348	1.34176e-06	8.19844e-06	4.94314
							KCNG4	2.98606	9.92145	57.2281	4.4584e-12	9.72255e-11	18.4521	SH3BGR	-1.35332	8.94619	-5.62277	1.34489e-06	8.215e-06	4.94085
							LINC00900	1.74406	6.91732	57.2252	4.46028e-12	9.72255e-11	18.4517	TCEAL2	-2.09671	10.4161	-5.61868	1.36326e-06	8.31407e-06	4.92754
							LINC02698	1.74406	6.91732	57.2252	4.46028e-12	9.72255e-11	18.4517	ADAMDEC1	1.47673	7.90738	5.61828	1.36506e-06	8.32241e-06	4.92624
							CFP	1.68658	9.44737	57.2076	4.47168e-12	9.73885e-11	18.4489	XLOC_011608	1.6744	7.86807	5.61385	1.38525e-06	8.43222e-06	4.91183
							AC026726.1	-2.60314	8.78323	-57.1949	4.47991e-12	9.74822e-11	18.447	FUCA1	1.62984	12.6133	5.60829	1.41101e-06	8.58093e-06	4.89375
							SLAMF9	2.11878	7.15735	57.1745	4.49314e-12	9.76845e-11	18.4438	HMOX1	2.39956	14.4303	5.60123	1.44438e-06	8.76187e-06	4.8708
							FARP2	-2.02145	9.70344	-57.1379	4.51706e-12	9.80554e-11	18.4381	LYPD1	1.00004	7.66742	5.60087	1.4461e-06	8.76753e-06	4.86963
							AC019294.1	1.58087	9.57744	57.1363	4.5181e-12	9.80554e-11	18.4378	RBP4	-2.33428	9.34487	-5.60068	1.44703e-06	8.76965e-06	4.86901
							AC022028.2	2.22588	14.3827	57.1212	4.52802e-12	9.81848e-11	18.4355	XLOC_l2_000342	1.18066	7.68917	5.59606	1.46934e-06	8.88815e-06	4.85399
							RALGPS2	-2.07785	10.5868	-57.1132	4.53324e-12	9.82123e-11	18.4342	PAWR	-1.09635	11.0259	-5.59354	1.48163e-06	8.94855e-06	4.84581
							DNM3	-1.76455	7.50235	-57.0941	4.54582e-12	9.83989e-11	18.4313	LILRA3	1.15848	8.24191	5.58728	1.51267e-06	9.10193e-06	4.82546
							AC011767.1	1.78682	8.58289	57.0787	4.55601e-12	9.85335e-11	18.4288	SHC2	-1.21609	8.54564	-5.58434	1.52746e-06	9.17949e-06	4.81592
							GSTM3	-2.11333	8.56957	-56.9656	4.6315e-12	1.00079e-10	18.4112	IRF5	2.72496	11.2379	5.57074	1.59781e-06	9.55474e-06	4.77174
							ODAPH	-2.83258	9.01419	-56.9591	4.63582e-12	1.00085e-10	18.4102	SLAMF9	1.01148	8.65039	5.55195	1.70033e-06	1.00879e-05	4.71072
							SCAT1	2.98285	7.95129	56.9261	4.65815e-12	1.0048e-10	18.405	TMEM30B	-1.08619	9.69067	-5.54635	1.73214e-06	1.02597e-05	4.69253
							MAGI1	-1.94696	7.15935	-56.8961	4.67854e-12	1.00778e-10	18.4003	C12orf75	-1.30758	11.2855	-5.54535	1.73788e-06	1.02842e-05	4.68929
							TMSB15A	-3.17626	7.94495	-56.8939	4.68006e-12	1.00778e-10	18.4	AOC3	-1.42375	12.8348	-5.54372	1.74731e-06	1.03243e-05	4.68398
							MFSD14C	2.81902	9.36005	56.8721	4.69493e-12	1.00835e-10	18.3965	MLC1	1.16585	7.88218	5.54354	1.74832e-06	1.03271e-05	4.68341
							NUTM2F	2.81902	9.36005	56.8721	4.69493e-12	1.00835e-10	18.3965	CXCL10	1.54584	8.13152	5.53688	1.78731e-06	1.05061e-05	4.66178
							NUTM2G	2.81902	9.36005	56.8721	4.69493e-12	1.00835e-10	18.3965	SDSL	1.01413	11.7065	5.53432	1.80247e-06	1.05791e-05	4.65349
							KRTAP3-1	2.12833	9.18449	56.7912	4.75063e-12	1.01934e-10	18.3839	CALD1	-1.05319	14.4952	-5.50351	1.99585e-06	1.15875e-05	4.55354
							NOP9	2.52683	8.33808	56.7858	4.75431e-12	1.01934e-10	18.383	ADRA1B	-1.64233	9.32598	-5.48108	2.14946e-06	1.23828e-05	4.48083
							PHLDA2	3.19097	11.8618	56.7781	4.7597e-12	1.01962e-10	18.3818	FAM26F	1.20802	9.95703	5.47983	2.15834e-06	1.24302e-05	4.47678
							FNDC10	1.92703	7.38146	56.7501	4.77919e-12	1.02291e-10	18.3774	ID1	-1.64168	12.3274	-5.46442	2.27105e-06	1.2998e-05	4.42688
							GJA1	-1.84373	6.87546	-56.7238	4.79755e-12	1.02596e-10	18.3733	CCL5	1.4083	10.9282	5.44938	2.38677e-06	1.3584e-05	4.37816
							ARHGAP5-AS1	-2.11924	9.2509	-56.7038	4.81159e-12	1.02807e-10	18.3701	MT2A	-1.21064	16.2972	-5.44325	2.43554e-06	1.38372e-05	4.35833
							AC105339.2	-1.83079	8.81898	-56.6816	4.82725e-12	1.02961e-10	18.3666	POTEF	-1.09613	14.4276	-5.4413	2.45123e-06	1.3914e-05	4.35203
							SNHG21	-1.83079	8.81898	-56.6816	4.82725e-12	1.02961e-10	18.3666	NPC1	1.27155	9.44	5.43528	2.50047e-06	1.41644e-05	4.33254
							SERHL	-1.60001	9.28453	-56.6759	4.83123e-12	1.02961e-10	18.3658	EPHA3	-1.05317	7.39766	-5.43507	2.50219e-06	1.41659e-05	4.33187
							TSPYL2	-1.96458	7.09487	-56.6651	4.83886e-12	1.03035e-10	18.3641	FREM1	-1.21331	7.51456	-5.43316	2.51807e-06	1.42391e-05	4.32567
							NR4A2	-2.71743	8.78641	-56.615	4.87447e-12	1.03705e-10	18.3562	CLU	-1.19054	13.3918	-5.42577	2.58023e-06	1.45354e-05	4.30176
							SEMA3F	1.94003	9.37917	56.6007	4.88466e-12	1.03833e-10	18.3539	GPD1	-1.02176	6.6948	-5.41677	2.65804e-06	1.49302e-05	4.27265
							PAF1	-1.73138	10.6765	-56.5668	4.90897e-12	1.0426e-10	18.3486	LGALS12	-1.03118	7.25955	-5.40172	2.79336e-06	1.55593e-05	4.22399
							AC005736.1	-2.40768	7.73362	-56.5481	4.9224e-12	1.04378e-10	18.3456	ADAMTS4	-2.01049	10.9748	-5.38815	2.92119e-06	1.61736e-05	4.18014
							SEM1	-1.57458	10.8469	-56.5474	4.92294e-12	1.04378e-10	18.3455	GNG11	-1.07944	11.889	-5.38404	2.96105e-06	1.63724e-05	4.16687
							AIG1	-1.67369	11.1171	-56.4775	4.97363e-12	1.05363e-10	18.3345	SLPI	-2.02729	9.4842	-5.37844	3.01626e-06	1.66191e-05	4.14877
							LAPTM4B	-2.16722	8.11833	-56.4687	4.98006e-12	1.05409e-10	18.3331	JAKMIP2	1.21267	8.13949	5.37519	3.04868e-06	1.67786e-05	4.1383
							TRPM4	-2.38275	8.50619	-56.4604	4.98614e-12	1.05448e-10	18.3318	HS3ST2	2.0179	10.6793	5.36976	3.10376e-06	1.70425e-05	4.12075
							LINC02202	-1.84435	8.22101	-56.4371	5.0032e-12	1.05719e-10	18.3281	LUM	1.12905	13.6175	5.3558	3.24992e-06	1.77348e-05	4.07568
							JUN	-1.92387	14.1982	-56.4267	5.01083e-12	1.0579e-10	18.3265	MRAP2	-1.77101	10.1129	-5.34761	3.33878e-06	1.81378e-05	4.04926
							SLC2A1-AS1	-1.7789	8.73742	-56.4026	5.02859e-12	1.06075e-10	18.3227	SCD	1.09561	10.1908	5.33918	3.43284e-06	1.86122e-05	4.02205
							KHDRBS3	2.37531	10.311	56.3899	5.03798e-12	1.06183e-10	18.3207	ZBTB16	-1.73876	10.3992	-5.3334	3.49882e-06	1.89434e-05	4.00341
							CAPN10-DT	-1.94392	7.64553	-56.3733	5.05031e-12	1.06352e-10	18.318	NR4A3	-1.10989	8.19521	-5.32484	3.59881e-06	1.94358e-05	3.97581
							INSRR	1.75939	7.99999	56.3522	5.06598e-12	1.06592e-10	18.3147	CPNE7	1.09795	8.75071	5.32464	3.60123e-06	1.94434e-05	3.97515
							AC018742.1	-1.63379	7.34621	-56.3353	5.07855e-12	1.06766e-10	18.312	MS4A14	1.03074	7.85523	5.31951	3.66249e-06	1.97466e-05	3.95864
							SERPINE1	2.15831	8.837	56.3025	5.10315e-12	1.07192e-10	18.3068	BEX2	-1.22946	8.67872	-5.3142	3.72703e-06	2.00499e-05	3.94154
							LHX4	-1.64519	6.96244	-56.2912	5.1116e-12	1.07279e-10	18.3051	LRRC15	1.60542	7.30597	5.30478	3.84448e-06	2.06358e-05	3.91116
							LMCD1-AS1	-1.74075	9.46026	-56.2795	5.12042e-12	1.07373e-10	18.3032	LOC645638	1.61276	8.8729	5.28711	4.07461e-06	2.17564e-05	3.85425
							AL590666.2	1.92374	9.31961	56.2296	5.15814e-12	1.08073e-10	18.2953	NDUFA4L2	1.37549	10.107	5.28177	4.14677e-06	2.21051e-05	3.83706
							TPM3P6	1.88368	10.6989	56.1404	5.22646e-12	1.0932e-10	18.2811	CLEC4G	-2.19746	8.573	-5.26693	4.35414e-06	2.30896e-05	3.7893
							TPM3P9	1.88368	10.6989	56.1404	5.22646e-12	1.0932e-10	18.2811	PLA2G7	2.00799	10.6387	5.26511	4.38022e-06	2.32151e-05	3.78346
							MATN2	-2.22508	8.19122	-56.099	5.25849e-12	1.09871e-10	18.2746	DCN	-1.62804	13.4675	-5.25861	4.47488e-06	2.36392e-05	3.76253
							AC006254.1	-1.64931	7.54714	-56.0949	5.26165e-12	1.09871e-10	18.2739	PLXNC1	1.00758	8.71838	5.24667	4.65392e-06	2.44783e-05	3.72414
							SLX4IP	2.2153	8.42417	56.0728	5.27883e-12	1.10137e-10	18.2704	LOC100508196	1.08724	7.61615	5.24666	4.65398e-06	2.44783e-05	3.72413
							AC018371.1	1.95939	8.2784	56.0295	5.31277e-12	1.10664e-10	18.2635	C1QC	1.14396	11.3354	5.24485	4.68172e-06	2.46041e-05	3.71832
							LPAR6	1.72112	9.6203	56.0292	5.31299e-12	1.10664e-10	18.2634	CLDN5	-1.16283	10.767	-5.23961	4.76299e-06	2.49678e-05	3.70148
							PRKACB	-1.92015	7.03906	-56.0101	5.328e-12	1.10883e-10	18.2604	HIST1H2AD	-1.23055	11.2056	-5.23486	4.838e-06	2.53018e-05	3.68619
							AC013565.1	-1.67621	6.88998	-55.9696	5.36002e-12	1.11456e-10	18.254	FGF13	-1.02741	9.657	-5.23096	4.90031e-06	2.56137e-05	3.67367
							TBC1D10C	2.6216	10.3265	55.925	5.39552e-12	1.12027e-10	18.2469	COL18A1	-1.06524	14.8166	-5.20767	5.28967e-06	2.74487e-05	3.59888
							ISG20	1.58748	7.72566	55.9238	5.39649e-12	1.12027e-10	18.2467	C22orf34	1.1407	8.82854	5.20531	5.33077e-06	2.76403e-05	3.59131
							PIK3AP1	1.77139	6.85246	55.9097	5.40774e-12	1.12167e-10	18.2444	PCOLCE2	-1.16579	12.5856	-5.20171	5.39419e-06	2.79311e-05	3.57974
							GLG1	-1.74602	11.1925	-55.8655	5.44329e-12	1.1281e-10	18.2374	CLLU1OS	2.34927	8.28993	5.19929	5.43703e-06	2.81379e-05	3.572
							THEMIS2	2.1409	7.36986	55.82	5.48012e-12	1.13478e-10	18.2301	AREG	-1.55313	7.23115	-5.1988	5.44585e-06	2.8176e-05	3.57042
							ADH1C	-1.94365	7.42899	-55.8103	5.48803e-12	1.13547e-10	18.2285	PDGFD	-1.00398	8.34835	-5.18537	5.6911e-06	2.92422e-05	3.52734
							RRAGA	-1.7224	13.5345	-55.7815	5.51153e-12	1.13939e-10	18.2239	SLA	1.10951	12.622	5.17042	5.97692e-06	3.05713e-05	3.47942
							CTNNAL1	-2.67794	8.94177	-55.7474	5.53951e-12	1.14422e-10	18.2185	CTSH	1.04268	13.6625	5.16364	6.11124e-06	3.11931e-05	3.45769
							CLIC2	2.66373	9.33751	55.7154	5.56598e-12	1.14873e-10	18.2133	AOAH	1.02403	8.57219	5.15047	6.38075e-06	3.23469e-05	3.4155
							MPRIP	-1.61614	8.6612	-55.705	5.57454e-12	1.14954e-10	18.2117	XLOC_l2_007731	1.53122	8.51195	5.15029	6.38451e-06	3.23575e-05	3.41492
							HOXD8	-1.9791	7.29532	-55.6513	5.6193e-12	1.15651e-10	18.2031	KIF19	-1.03961	7.63657	-5.14479	6.50052e-06	3.28765e-05	3.39732
							DUX4L1	1.99151	9.3261	55.6474	5.62249e-12	1.15651e-10	18.2025	ASPN	-1.0766	11.0929	-5.13844	6.63719e-06	3.34802e-05	3.37698
							DUX4L6	1.99151	9.3261	55.6474	5.62249e-12	1.15651e-10	18.2025	C7	-1.81941	8.82618	-5.13601	6.69018e-06	3.3686e-05	3.36921
							AC127024.5	-1.88184	9.1013	-55.6346	5.63325e-12	1.15651e-10	18.2004	ARL4C	1.24695	12.3108	5.13002	6.82275e-06	3.42999e-05	3.35003
							AC079600.3	-2.06537	7.52793	-55.631	5.63629e-12	1.15651e-10	18.1998	CD300LF	1.16947	8.22062	5.10951	7.29617e-06	3.6462e-05	3.28447
							PRICKLE1	-2.06537	7.52793	-55.631	5.63629e-12	1.15651e-10	18.1998	COL9A3	-1.16491	7.95706	-5.10216	7.4737e-06	3.72914e-05	3.26098
							AL078612.1	-2.07371	8.7869	-55.618	5.64718e-12	1.15779e-10	18.1977	KRT14	1.65235	8.84999	5.0918	7.73137e-06	3.84877e-05	3.22787
							TIMP2	1.70539	9.29953	55.5972	5.66468e-12	1.16042e-10	18.1944	CFD	-1.07919	15.4271	-5.07524	8.16115e-06	4.04399e-05	3.17502
							NT5DC2	1.96565	9.37392	55.5482	5.70625e-12	1.16564e-10	18.1865	AKR1C1	-1.08756	10.0653	-5.07408	8.19236e-06	4.05738e-05	3.17129
							SPANXA1	-1.83976	6.97148	-55.547	5.70725e-12	1.16564e-10	18.1863	NOSTRIN	-1.45101	8.96628	-5.06502	8.43837e-06	4.16217e-05	3.14239
							SPANXA2	-1.83976	6.97148	-55.547	5.70725e-12	1.16564e-10	18.1863	LOC100131733	1.01929	8.56502	5.05942	8.59397e-06	4.23137e-05	3.12454
							TCEAL1	-2.38525	9.53203	-55.545	5.70893e-12	1.16564e-10	18.186	MAFF	-1.13221	9.47044	-5.04279	9.07357e-06	4.44488e-05	3.07151
							CNIH3	1.72766	7.17481	55.5208	5.72957e-12	1.16889e-10	18.1821	CCDC30	1.01856	7.84377	5.01484	9.93971e-06	4.81616e-05	2.9825
							LINC01139	-2.00416	6.8978	-55.4958	5.75096e-12	1.17229e-10	18.1781	HTRA4	1.88308	9.53904	5.0088	1.01371e-05	4.89769e-05	2.9633
							FASLG	1.94403	10.3188	55.4179	5.81833e-12	1.18505e-10	18.1656	XLOC_011331	1.14452	7.22539	5.00055	1.04134e-05	5.01484e-05	2.93706
							TPSAB1	2.27861	10.5052	55.4019	5.83226e-12	1.1868e-10	18.163	SOX17	-1.17534	9.31816	-4.99312	1.06685e-05	5.12698e-05	2.91343
							HNRNPA0	-2.28851	10.5268	-55.3938	5.83925e-12	1.1868e-10	18.1617	RARRES2	-1.05423	11.1443	-4.97898	1.11712e-05	5.34918e-05	2.86851
							PARK7	-2.07557	9.89694	-55.3825	5.84915e-12	1.1868e-10	18.1599	SVEP1	-1.16346	8.27405	-4.9714	1.14502e-05	5.45844e-05	2.84444
							AC020611.2	1.8527	8.2308	55.381	5.8505e-12	1.1868e-10	18.1596	FOLR2	1.13026	11.7806	4.96438	1.17149e-05	5.56407e-05	2.82214
							LINC01273	1.81444	8.24777	55.3778	5.85331e-12	1.1868e-10	18.1591	HCAR3	1.68178	9.40277	4.93849	1.27439e-05	5.98949e-05	2.74002
							TBILA	-2.50234	7.38791	-55.3751	5.85561e-12	1.1868e-10	18.1587	C12orf53	-1.25881	8.09934	-4.93842	1.27468e-05	5.98949e-05	2.73979
							LCE1C	-2.46951	9.79464	-55.2871	5.93327e-12	1.20156e-10	18.1445	HLA-DQA1	2.12465	12.7215	4.93529	1.2877e-05	6.04914e-05	2.72988
							ID2	-1.97664	14.2946	-55.2302	5.98408e-12	1.20992e-10	18.1353	ANXA3	-1.11372	7.82577	-4.9317	1.30282e-05	6.11574e-05	2.7185
							AC026785.2	2.04676	13.795	55.23	5.98431e-12	1.20992e-10	18.1353	S1PR4	1.13155	10.6881	4.93148	1.30376e-05	6.11867e-05	2.7178
							SLC1A3	1.60571	7.10063	55.2221	5.9914e-12	1.21037e-10	18.134	ADH1B	-1.00031	8.74854	-4.92317	1.33942e-05	6.27539e-05	2.69148
							FTL	1.86741	16.8763	55.1884	6.02177e-12	1.21552e-10	18.1285	IFI44L	1.16099	10.2173	4.92036	1.35172e-05	6.32536e-05	2.68257
							RNF139-AS1	-2.58196	8.51538	-55.0713	6.12857e-12	1.23607e-10	18.1096	AIM2	1.10515	8.26214	4.91037	1.39628e-05	6.50555e-05	2.65094
							VEGFB	2.65273	12.7879	55.0654	6.13403e-12	1.23617e-10	18.1086	TMEM176B	1.27518	11.668	4.9059	1.41667e-05	6.58785e-05	2.63681
							ZDHHC13	2.14326	9.547	55.0353	6.16184e-12	1.24076e-10	18.1037	FAM19A2	-1.14278	7.07134	-4.899	1.44877e-05	6.71934e-05	2.61497
							GSTM2	-1.85651	8.38006	-55.002	6.19283e-12	1.24599e-10	18.0983	PLS3	-1.09747	12.3656	-4.89777	1.45456e-05	6.73654e-05	2.61107
							MAF	1.69594	8.85251	54.9765	6.21662e-12	1.24816e-10	18.0942	GAP43	1.01136	8.80691	4.88033	1.53921e-05	7.07101e-05	2.55594
							NUDT7	-2.13329	7.69389	-54.972	6.22084e-12	1.24816e-10	18.0935	EFHD1	-1.09978	9.28433	-4.87197	1.5815e-05	7.24462e-05	2.52953
							AC087632.2	2.64485	7.97313	54.969	6.22368e-12	1.24816e-10	18.093	BDKRB2	-1.21101	8.91507	-4.87033	1.58992e-05	7.27978e-05	2.52435
							PCLAF	2.64485	7.97313	54.969	6.22368e-12	1.24816e-10	18.093	PTPRD	-1.60149	9.0607	-4.86985	1.59238e-05	7.28932e-05	2.52284
							ZFAND1	-1.83234	9.70952	-54.9057	6.28338e-12	1.2585e-10	18.0827	GPR56	-1.18308	10.8862	-4.86754	1.60432e-05	7.33356e-05	2.51556
							2023-12-01	1.78286	6.93167	54.8979	6.29074e-12	1.2585e-10	18.0814	PTN	-1.30515	9.67139	-4.86511	1.61701e-05	7.38644e-05	2.50789
							TNFSF8	1.78286	6.93167	54.8979	6.29074e-12	1.2585e-10	18.0814	TM7SF4	1.68845	8.71103	4.86311	1.62753e-05	7.43049e-05	2.50157
							AL160286.2	-2.23847	7.45336	-54.8929	6.29554e-12	1.2585e-10	18.0806	COL1A1	1.38278	14.2401	4.82071	1.86692e-05	8.39508e-05	2.36788
							EFEMP2	-2.31136	8.58469	-54.8807	6.30711e-12	1.2598e-10	18.0786	RASL10A	1.43109	10.3971	4.81218	1.91912e-05	8.60781e-05	2.34103
							AP003498.1	-1.65458	7.95969	-54.8671	6.3201e-12	1.26061e-10	18.0764	APOE	1.73889	17.2081	4.80773	1.94695e-05	8.72248e-05	2.32701
							LILRB1	1.63772	7.29894	54.8582	6.32852e-12	1.26061e-10	18.075	MS4A4A	1.20982	13.273	4.8073	1.94964e-05	8.73052e-05	2.32566
							AL450306.1	1.7788	7.76156	54.857	6.32975e-12	1.26061e-10	18.0747	NR1D1	-1.11605	8.19456	-4.80502	1.96407e-05	8.78699e-05	2.31848
							AC008080.3	-1.92269	8.90836	-54.8551	6.33151e-12	1.26061e-10	18.0744	ADH1C	-1.09279	12.7054	-4.80337	1.97459e-05	8.8218e-05	2.31328
							GATD3B	1.57402	7.98297	54.8165	6.36852e-12	1.26697e-10	18.0682	CSF3R	1.15257	10.9938	4.79569	2.02416e-05	9.01742e-05	2.28914
							AC119751.5	1.74088	7.36049	54.7925	6.39164e-12	1.27055e-10	18.0642	XLOC_007433	-1.13589	9.02806	-4.79045	2.05872e-05	9.1533e-05	2.27266
							LAIR2	2.05335	7.2477	54.7845	6.39943e-12	1.27108e-10	18.0629	KCNA5	-1.90207	8.8296	-4.77847	2.13989e-05	9.4623e-05	2.23502
							DCSTAMP	2.46148	7.47722	54.7682	6.41515e-12	1.27217e-10	18.0603	CCL14	-1.62621	11.0404	-4.77662	2.15272e-05	9.51002e-05	2.2292
							DPYS	2.46148	7.47722	54.7682	6.41515e-12	1.27217e-10	18.0603	HLA-DQA2	1.82732	11.8607	4.77113	2.1912e-05	9.64914e-05	2.21196
							CD276	2.00619	10.1658	54.762	6.42119e-12	1.27235e-10	18.0593	TMEM114	1.23405	7.39681	4.76616	2.22659e-05	9.79385e-05	2.19636
							BEST3	2.73698	9.02892	54.7541	6.42886e-12	1.27285e-10	18.058	ANKRD35	-1.01205	11.6496	-4.76404	2.24182e-05	9.85553e-05	2.18973
							ERO1A	1.5781	9.55677	54.7357	6.4468e-12	1.27539e-10	18.055	MEST	-1.01933	7.52157	-4.75185	2.33171e-05	0.000101867	2.15147
							PRKCZ-AS1	1.91568	9.21317	54.7247	6.45751e-12	1.27649e-10	18.0532	NOV	-1.18359	14.0444	-4.73851	2.43407e-05	0.000105861	2.10967
							NGDN	-1.71131	9.83084	-54.718	6.46406e-12	1.27677e-10	18.0521	H19	-1.36157	10.004	-4.73713	2.44493e-05	0.000106214	2.10534
							PLCG2	1.9792	7.426	54.6502	6.53077e-12	1.28892e-10	18.041	MFAP5	-1.40175	12.0417	-4.72901	2.50974e-05	0.000108688	2.07989
							AL022323.1	1.90385	8.79525	54.582	6.59867e-12	1.30025e-10	18.0299	C2CD4B	-1.57544	7.7622	-4.7073	2.69128e-05	0.000115567	2.01196
							KIAA1671	1.90385	8.79525	54.582	6.59867e-12	1.30025e-10	18.0299	RSAD2	1.24999	9.25906	4.69788	2.77402e-05	0.000118856	1.98252
							GPRIN3	2.06698	7.84228	54.5743	6.60637e-12	1.30074e-10	18.0286	ANXA8L2	1.61671	7.78727	4.69676	2.78408e-05	0.000119181	1.979
							PPIC	-2.34965	11.638	-54.5254	6.65566e-12	1.3094e-10	18.0206	VSTM1	1.32501	7.35766	4.68134	2.92542e-05	0.000124707	1.93085
							ZNF639	-1.7396	10.7562	-54.4968	6.68466e-12	1.31358e-10	18.0159	PTX3	-1.9948	9.20532	-4.65687	3.16443e-05	0.000133952	1.85452
							GAS6	-1.59894	8.4905	-54.494	6.68747e-12	1.31358e-10	18.0154	GAL	1.3142	7.69356	4.65235	3.21067e-05	0.000135701	1.84043
							WTIP	-2.26953	7.18757	-54.473	6.70885e-12	1.31674e-10	18.012	CSF3	-2.05943	7.11912	-4.64129	3.32653e-05	0.0001402	1.80598
							NPAT	2.98395	9.53581	54.4642	6.71781e-12	1.31746e-10	18.0106	NPTX2	-1.26804	9.0177	-4.63311	3.41485e-05	0.000143485	1.78052
							TCEAL3	-1.5693	9.05196	-54.4362	6.74646e-12	1.32203e-10	18.006	LILRB5	1.04434	11.599	4.63007	3.44822e-05	0.000144792	1.77108
							STIMATE-MUSTN1	-1.71351	8.61676	-54.4194	6.76375e-12	1.32437e-10	18.0032	PDGFRL	-1.07582	9.65976	-4.6204	3.55665e-05	0.000148732	1.741
							TDRD6	-1.9795	7.07624	-54.3709	6.81383e-12	1.33313e-10	17.9952	CYTL1	-1.41696	9.58929	-4.62004	3.56074e-05	0.000148871	1.73989
							AC084855.1	-2.1891	9.50694	-54.3462	6.83959e-12	1.33711e-10	17.9912	CD6	1.02409	8.93996	4.60697	3.71281e-05	0.000154461	1.69927
							LINC01627	-1.94466	7.49384	-54.3367	6.84951e-12	1.33721e-10	17.9896	PVRIG	1.00555	9.18611	4.60067	3.78842e-05	0.000157066	1.67969
							APOC4	2.4822	7.88104	54.3354	6.85088e-12	1.33721e-10	17.9894	TNNT1	1.73758	8.22937	4.59884	3.81062e-05	0.000157851	1.67402
							PPM1B	-1.7368	8.25727	-54.3094	6.878e-12	1.34063e-10	17.9851	METTL7B	1.1161	7.4266	4.5533	4.40706e-05	0.000179862	1.53287
							POSTN	1.63366	9.91531	54.3083	6.8792e-12	1.34063e-10	17.9849	ADH1A	-1.01484	10.5084	-4.55253	4.41779e-05	0.000180072	1.53052
							NIPSNAP3B	-2.4755	9.94153	-54.2971	6.89098e-12	1.34188e-10	17.9831	FMO3	1.31061	8.78279	4.54115	4.58106e-05	0.000185982	1.49531
							JUND	-1.72211	15.7822	-54.2567	6.93353e-12	1.3491e-10	17.9764	POSTN	1.21329	13.1513	4.54067	4.58802e-05	0.000186201	1.49383
							AC244100.2	1.62239	7.76134	54.1705	7.02541e-12	1.36378e-10	17.9622	FST	1.06426	9.77839	4.5369	4.64351e-05	0.000188281	1.48217
							CCL14	1.62239	7.76134	54.1705	7.02541e-12	1.36378e-10	17.9622	ITGA8	-1.36292	12.8563	-4.5267	4.79678e-05	0.000193845	1.45067
							CCL15-CCL14	1.62239	7.76134	54.1705	7.02541e-12	1.36378e-10	17.9622	SLC40A1	1.06229	12.5082	4.49597	5.28933e-05	0.00021106	1.35589
							CKLF	1.63065	11.5633	54.1652	7.03111e-12	1.36382e-10	17.9614	LOC100505495	-1.11403	9.23611	-4.45949	5.93857e-05	0.000234261	1.24368
							AC009996.1	-1.93173	8.64745	-54.1423	7.05584e-12	1.36754e-10	17.9576	APOC1	2.42789	13.9901	4.44688	6.18076e-05	0.000242972	1.20496
							PSMC3	-1.61111	14.637	-54.0635	7.14146e-12	1.38306e-10	17.9445	CARTPT	-1.65477	7.17467	-4.44494	6.21883e-05	0.00024432	1.19901
							TAS2R40	3.03783	11.0572	54.05	7.15624e-12	1.38484e-10	17.9423	GZMA	1.16473	10.7097	4.42913	6.53801e-05	0.000255253	1.15053
							MFSD10	2.55795	9.34954	54.0405	7.16658e-12	1.38576e-10	17.9408	RGS1	1.56366	12.3909	4.39972	7.17515e-05	0.000277479	1.0605
							GDF11	2.24195	9.87587	53.9985	7.21294e-12	1.39364e-10	17.9338	OGN	-1.17685	12.6548	-4.39967	7.17615e-05	0.000277479	1.06037
							IFI44	1.66457	10.4787	53.9569	7.25904e-12	1.40101e-10	17.9269	NAMPT	-1.04895	11.2594	-4.39804	7.21328e-05	0.000278636	1.05537
							AL683813.1	-1.82349	7.43311	-53.954	7.26238e-12	1.40101e-10	17.9264	ARHGEF26	-1.06061	8.50803	-4.39348	7.31782e-05	0.000282449	1.04144
							AL031681.2	-1.56544	9.66894	-53.8628	7.36474e-12	1.41966e-10	17.9113	ID4	-1.03168	11.7572	-4.39265	7.33716e-05	0.000283139	1.03889
							PNPLA5	3.21538	9.62424	53.8153	7.41877e-12	1.42896e-10	17.9034	LAMP3	1.25932	7.79549	4.38426	7.53399e-05	0.000289752	1.01327
							LMBRD2	-1.56	7.0404	-53.8042	7.43151e-12	1.43031e-10	17.9016	SCARB1	1.02701	13.5893	4.3485	8.43253e-05	0.000320801	0.904275
							DHDH	2.01817	7.35614	53.7851	7.45337e-12	1.4334e-10	17.8984	HBA2	2.28948	13.6174	4.34452	8.53898e-05	0.00032454	0.892143
							TAF12	1.79417	10.4899	53.7706	7.47002e-12	1.43549e-10	17.896	GPR68	1.28928	10.0644	4.33615	8.76675e-05	0.000332241	0.866689
							AL360012.1	1.57115	9.01738	53.7478	7.49633e-12	1.43943e-10	17.8922	PAPPA	-1.01234	8.68446	-4.33256	8.86625e-05	0.000335585	0.855778
							TACSTD2	-2.48936	9.00876	-53.7216	7.52665e-12	1.44414e-10	17.8878	FCGR2B	1.32821	10.777	4.32407	9.10595e-05	0.000343594	0.829989
							SLC48A1	1.82114	8.55978	53.6461	7.61479e-12	1.45992e-10	17.8752	GCHFR	1.19866	10.4438	4.3233	9.12802e-05	0.000344079	0.827649
							TSC22D1	-1.90732	8.5185	-53.6401	7.62184e-12	1.46015e-10	17.8742	XLOC_l2_002790	-1.37092	10.0122	-4.31905	9.25069e-05	0.000348025	0.814745
							AL590764.2	1.64945	7.02026	53.6233	7.64165e-12	1.46281e-10	17.8714	FCGBP	1.54695	13.1797	4.31707	9.30851e-05	0.000350064	0.808722
							AL117339.5	-1.61394	8.12383	-53.6133	7.65344e-12	1.46394e-10	17.8698	ADORA3	1.08236	8.59962	4.30727	9.59917e-05	0.000359876	0.779006
							AL160006.1	-2.14056	10.217	-53.5904	7.68056e-12	1.46687e-10	17.8659	VNN2	1.0965	9.93077	4.30541	9.65544e-05	0.000361705	0.773358
							FBXW5	2.50302	9.72913	53.5904	7.68056e-12	1.46687e-10	17.8659	APOC2	1.53386	8.77971	4.2862	0.000102548	0.000381717	0.715175
							AC084871.3	1.60445	9.14186	53.5591	7.7178e-12	1.47172e-10	17.8607	C5AR1	1.19672	11.0376	4.28524	0.000102856	0.000382644	0.712275
							MIR3945HG	1.60445	9.14186	53.5591	7.7178e-12	1.47172e-10	17.8607	NPY1R	-1.21547	7.43154	-4.26091	0.000110996	0.000409441	0.638714
							NFIB	-1.80074	8.20581	-53.5479	7.73119e-12	1.47314e-10	17.8588	HPGDS	1.03319	9.24221	4.24321	0.000117311	0.000430468	0.585298
							AC013271.1	-1.54526	8.01207	-53.5288	7.75399e-12	1.47635e-10	17.8557	CXCL3	1.24697	8.40926	4.19438	0.000136601	0.000492645	0.43842
							AC241377.2	1.71137	7.86045	53.5202	7.7644e-12	1.4772e-10	17.8542	EMX2OS	1.03105	7.65989	4.17581	0.000144721	0.000519507	0.382746
							AC007431.2	1.6648	8.37983	53.5147	7.77095e-12	1.47731e-10	17.8533	DSP	1.10559	8.26948	4.1681	0.00014823	0.000530431	0.359653
							LILRB4	2.00463	8.4471	53.4928	7.79736e-12	1.4812e-10	17.8496	IGLL1	1.23717	10.2003	4.16036	0.000151833	0.000541921	0.336505
							CHST7	1.77848	10.1728	53.4539	7.84441e-12	1.489e-10	17.8431	FABP4	-1.14412	7.4092	-4.15584	0.000153979	0.000548164	0.32298
							SNHG10	-1.53802	8.70792	-53.4169	7.88961e-12	1.49643e-10	17.8369	CXCR4	1.62686	13.4044	4.15535	0.000154215	0.000548905	0.321503
							GLIS1	-1.83796	9.36276	-53.3975	7.91339e-12	1.4998e-10	17.8337	LDLR	-1.28328	9.41137	-4.14567	0.000158915	0.000563868	0.29258
							BCAN	1.6045	8.50868	53.3896	7.92301e-12	1.50048e-10	17.8324	CCL18	2.04214	15.1162	4.11597	0.00017422	0.000612556	0.20402
							AC244517.10	-2.08542	7.20597	-53.3568	7.96351e-12	1.50585e-10	17.8269	PACSIN1	1.16922	8.01256	4.11147	0.000176659	0.000620512	0.190632
							PCDHB18P	-2.08542	7.20597	-53.3568	7.96351e-12	1.50585e-10	17.8269	CRLF1	-1.65995	11.7331	-4.10288	0.000181412	0.000634959	0.165075
							MPLKIP	2.13873	10.6234	53.3279	7.99927e-12	1.51146e-10	17.822	CD48	1.21155	8.53001	4.09643	0.000185065	0.000645525	0.145887
							AC124068.2	-1.51984	7.56981	-53.2968	8.03798e-12	1.5173e-10	17.8168	HSD11B1	-1.23769	9.49283	-4.09595	0.00018534	0.000646369	0.144456
							CEACAM19	1.59749	12.5988	53.2914	8.04471e-12	1.5173e-10	17.8159	MFAP4	-1.0514	15.4808	-4.07688	0.00019657	0.000680626	0.0878497
							STAG3L1	-1.5128	8.51377	-53.2835	8.0546e-12	1.5173e-10	17.8146	PIM2	1.06747	9.07143	4.06842	0.000201762	0.000696605	0.0627754
							STAG3L3	-1.5128	8.51377	-53.2835	8.0546e-12	1.5173e-10	17.8146	NXF3	1.02475	8.6514	4.06724	0.000202494	0.000698884	0.0592907
							NGRN	-1.5511	9.61933	-53.2673	8.07488e-12	1.51996e-10	17.8118	G0S2	-1.47601	10.9904	-4.06049	0.000206746	0.000711781	0.0393036
							SMAD5-AS1	-1.71056	7.55722	-53.2503	8.09634e-12	1.52285e-10	17.809	ZNF683	1.25	8.42047	4.03379	0.000224436	0.000765598	-0.0396296
							SNAI1	3.58298	9.5149	53.2257	8.12729e-12	1.52751e-10	17.8049	HLA-DRB5	1.35685	14.2642	4.03295	0.000225014	0.000767167	-0.0421056
							C1orf74	1.79806	8.21752	53.2021	8.15723e-12	1.53198e-10	17.8009	MARCO	1.5224	13.3246	4.0201	0.000234063	0.000793819	-0.0799936
							SELENOW	-1.60107	9.05944	-53.1785	8.18724e-12	1.53645e-10	17.7969	HBB	1.87076	16.5528	4.00253	0.000247014	0.000832384	-0.131734
							TREX2	-1.64062	8.79898	-53.1536	8.21902e-12	1.54125e-10	17.7927	CD3D	1.01235	10.3075	3.98045	0.000264277	0.000883587	-0.196601
							SGCD	-1.57065	7.36473	-53.1391	8.23771e-12	1.54359e-10	17.7903	ERBB4	-1.10265	9.67885	-3.97827	0.000266047	0.000888537	-0.20301
							PLPP5	-1.5318	9.43109	-53.1277	8.25233e-12	1.54415e-10	17.7884	IL13RA2	-1.61299	8.75035	-3.97627	0.000267679	0.000893265	-0.208882
							AL121601.1	-2.64144	8.63064	-53.1271	8.25312e-12	1.54415e-10	17.7882	TRIB3	1.03578	10.4032	3.93695	0.000301781	0.000994542	-0.32394
							GAPT	1.54428	7.17053	53.1133	8.2709e-12	1.54631e-10	17.7859	DPT	-1.11637	12.8971	-3.9061	0.000331453	0.00108008	-0.413853
							ARL11	3.0533	7.65293	53.0807	8.31301e-12	1.55268e-10	17.7804	KLHL6	1.08547	9.73333	3.90173	0.000335879	0.0010935	-0.426565
							APBB1	-1.65833	8.33366	-53.0725	8.32365e-12	1.55268e-10	17.779	ITGB2	1.28154	10.3969	3.89187	0.000346074	0.00112367	-0.455218
							SOWAHC	-2.50309	11.4701	-53.0724	8.32375e-12	1.55268e-10	17.779	XLOC_l2_008976	-1.03425	8.48197	-3.88391	0.000354516	0.00114748	-0.478306
							AC017002.3	1.59008	7.30335	53.0212	8.39053e-12	1.56396e-10	17.7704	CDO1	-1.00744	9.31595	-3.87611	0.000362991	0.00117132	-0.500933
							NKG7	2.16888	7.78499	52.9866	8.43602e-12	1.57013e-10	17.7646	CTSK	1.03034	14.6979	3.83218	0.000414489	0.001319	-0.62792
							IL18BP	2.08085	10.6117	52.9864	8.43627e-12	1.57013e-10	17.7645	OLR1	1.08201	8.27583	3.80673	0.00044749	0.00141078	-0.701183
							SMIM1	-2.09597	9.35493	-52.9749	8.45143e-12	1.57121e-10	17.7626	CYTIP	1.06995	10.7616	3.78198	0.000482011	0.00150853	-0.772207
							DLGAP5	1.86851	7.14624	52.9724	8.45471e-12	1.57121e-10	17.7622	LY6H	1.01309	7.14804	3.78193	0.000482076	0.00150853	-0.772335
							HLA-DRB5	2.90553	8.70486	52.9612	8.46956e-12	1.57256e-10	17.7603	SNHG5	-1.11312	12.8314	-3.7753	0.000491749	0.00153261	-0.791314
							AC008551.1	-1.78023	7.66688	-52.9526	8.48099e-12	1.57256e-10	17.7588	SBSN	1.17462	7.39921	3.77306	0.000495074	0.00154222	-0.797751
							DNAH3	-1.78023	7.66688	-52.9526	8.48099e-12	1.57256e-10	17.7588	SMPDL3A	1.10528	9.80603	3.76779	0.00050294	0.00156281	-0.812809
							MIR4453HG	-2.30565	8.14222	-52.9036	8.54628e-12	1.58349e-10	17.7505	GTSF1	1.0372	7.22308	3.73617	0.000552798	0.00170122	-0.903046
							ZNF93	1.63115	9.12996	52.8312	8.64364e-12	1.59989e-10	17.7383	KRT18	1.0291	10.2194	3.70223	0.000611591	0.00186231	-0.999451
							MANSC1	-2.26087	7.27492	-52.8282	8.64772e-12	1.59989e-10	17.7378	TNC	1.04363	11.289	3.68004	0.000653242	0.00197452	-1.06224
							AC090286.4	2.4937	13.1632	52.7918	8.69722e-12	1.60622e-10	17.7316	GSTM5	-1.27166	8.89406	-3.67888	0.000655508	0.00198045	-1.06554
							FAM83G	2.4937	13.1632	52.7918	8.69722e-12	1.60622e-10	17.7316	XLOC_000682	-1.09706	8.8235	-3.66476	0.000683508	0.00205445	-1.10539
							LINC01871	1.72631	7.17266	52.7888	8.70134e-12	1.60622e-10	17.7311	PER1	-1.00214	10.5635	-3.66002	0.000693171	0.00208091	-1.11876
							GXYLT2	-1.67394	7.27234	-52.7422	8.76521e-12	1.61681e-10	17.7232	XLOC_l2_004840	1.10157	8.53534	3.6276	0.000762818	0.00226191	-1.20989
							DDX17	-1.74242	7.71117	-52.7135	8.80475e-12	1.62178e-10	17.7183	STMN2	1.28586	7.38072	3.62027	0.000779474	0.00230459	-1.23043
							LINC01311	-1.679	7.73506	-52.7132	8.80521e-12	1.62178e-10	17.7182	HLF	-1.00848	8.4892	-3.61702	0.000786982	0.00232323	-1.23955
							ATP6V0B	1.67755	10.2849	52.6917	8.83498e-12	1.62606e-10	17.7146	IGFLR1	1.05778	12.0057	3.58898	0.0008546	0.00249958	-1.31791
							RARRES2	-1.97199	7.68732	-52.6836	8.84622e-12	1.6265e-10	17.7132	HBD	1.9351	14.2297	3.557	0.000938522	0.00271833	-1.40689
							MYL6	-1.85855	15.8731	-52.6805	8.8505e-12	1.6265e-10	17.7127	MMP23B	-1.0185	9.81199	-3.52397	0.0010335	0.0029659	-1.49836
							LAMB2	3.15647	13.4979	52.6437	8.90194e-12	1.63474e-10	17.7064	ADM	-1.17106	12.1358	-3.50598	0.00108902	0.0031013	-1.54797
							TCEAL9	-1.71536	13.4982	-52.56	9.01999e-12	1.65418e-10	17.6922	KRT16P2	1.06619	9.00614	3.49687	0.00111822	0.00317437	-1.57304
							NNMT	-1.75599	9.89039	-52.5546	9.02758e-12	1.65418e-10	17.6913	GZMB	1.35398	10.4533	3.47096	0.0012054	0.00338981	-1.64415
							HOTAIRM1	-1.68476	8.26166	-52.5545	9.02776e-12	1.65418e-10	17.6912	GRP	1.13255	7.14068	3.46607	0.00122257	0.00343197	-1.65754
							IGKV2-29	1.60033	7.02163	52.5443	9.04235e-12	1.65441e-10	17.6895	COL10A1	1.15714	8.77901	3.45963	0.00124553	0.00348746	-1.67516
							IGKV2D-29	1.60033	7.02163	52.5443	9.04235e-12	1.65441e-10	17.6895	HILPDA	-1.25653	10.3235	-3.43163	0.00135027	0.00374334	-1.75153
							AC244197.3	-1.69074	9.47173	-52.5228	9.07297e-12	1.65823e-10	17.6858	LY6K	-1.02874	8.38467	-3.34943	0.00170857	0.00460724	-1.97375
							KPNA2	1.95217	9.74422	52.5203	9.07661e-12	1.65823e-10	17.6854	HOXB6	1.00816	9.47578	3.34896	0.00171086	0.00461212	-1.97501
							AC092683.2	-1.53647	8.85163	-52.5125	9.08775e-12	1.65905e-10	17.6841	TCL1A	1.42064	8.14113	3.3416	0.00174706	0.0046964	-1.99475
							RHOXF1	-1.64787	7.33658	-52.4405	9.19159e-12	1.67677e-10	17.6718	FAM70A	1.09201	7.76395	3.31992	0.00185804	0.00495229	-2.05277
							RNPC3	-1.62493	11.5683	-52.4055	9.24251e-12	1.68482e-10	17.6658	PLIN2	1.19213	10.3669	3.30935	0.0019145	0.0050836	-2.08096
							NPTN	-1.87252	11.6901	-52.3899	9.26534e-12	1.68775e-10	17.6631	ADAMTS8	-1.23377	10.0472	-3.27315	0.00212064	0.00556407	-2.17717
							AZIN1	1.71003	9.65646	52.3726	9.29067e-12	1.6908e-10	17.6602	PNMAL1	-1.01705	10.1615	-3.2663	0.0021619	0.0056608	-2.19528
							GNGT2	1.6716	8.51986	52.3692	9.29571e-12	1.6908e-10	17.6596	IGLL5	2.14494	14.3834	3.24986	0.00226417	0.00589744	-2.2387
							SPACA9	-1.97259	10.3762	-52.3167	9.37325e-12	1.70365e-10	17.6506	IL6	-1.54396	10.8104	-3.17724	0.00277327	0.0070749	-2.42893
							ATP2A2	-2.0772	11.6561	-52.2712	9.44091e-12	1.7147e-10	17.6428	RPA4	-1.2785	9.5826	-3.15702	0.00293322	0.00743292	-2.48143
							SSX1	2.03226	8.084	52.2626	9.4539e-12	1.71523e-10	17.6413	TMEM119	1.30232	9.51385	3.14058	0.00306967	0.00774727	-2.52396
							ESAM	-2.07405	7.41726	-52.26	9.45766e-12	1.71523e-10	17.6409	ANGPTL4	-1.13342	11.7995	-3.13923	0.00308112	0.00776806	-2.52744
							AL135925.1	-1.72322	11.2451	-52.2438	9.48199e-12	1.71769e-10	17.6381	RARRES1	-1.00048	11.0543	-3.13621	0.00310692	0.00782393	-2.53524
							ADH5	-1.8654	13.7395	-52.2379	9.49091e-12	1.71769e-10	17.6371	AGT	-1.02626	11.1548	-3.12152	0.00323536	0.00811358	-2.5731
							TMEM204	-1.91409	7.91112	-52.2367	9.49271e-12	1.71769e-10	17.6369	IGFBP1	1.18549	7.45303	2.99782	0.00453343	0.0109269	-2.88741
							LYZ	2.70592	8.58811	52.2326	9.49893e-12	1.71769e-10	17.6362	LOC100653210	1.65826	10.5522	2.98986	0.00463189	0.0111329	-2.90737
							IQSEC3	1.60734	7.40371	52.2262	9.50852e-12	1.71779e-10	17.6351	DLX5	1.25169	7.64953	2.96116	0.00500362	0.0119162	-2.97901
							AC005083.1	1.84612	7.91159	52.223	9.51332e-12	1.71779e-10	17.6345	NIPAL4	1.01219	8.02202	2.9426	0.00525857	0.0124635	-3.02508
							AL031123.4	2.39237	15.5445	52.1697	9.59418e-12	1.73114e-10	17.6254	CH25H	1.10107	10.4878	2.91297	0.005691	0.0133445	-3.09824
							HEXB	2.06544	12.1501	52.1443	9.6329e-12	1.73686e-10	17.621	HBG1	1.51689	8.24717	2.88644	0.0061062	0.0141925	-3.16334
							ARMCX1	-1.79824	12.6951	-52.1355	9.64633e-12	1.73802e-10	17.6195	SAA1	-1.70895	9.48527	-2.88155	0.00618587	0.0143605	-3.17532
							CSTF3	-1.52935	9.86434	-52.125	9.66241e-12	1.73965e-10	17.6177	XLOC_l2_007770	-1.18875	8.42533	-2.83195	0.00704912	0.0160789	-3.29581
							KLF4	1.65974	8.6746	52.1084	9.68801e-12	1.74254e-10	17.6149	PKD2L1	1.20334	9.04168	2.82018	0.00726975	0.0165101	-3.32419
							SARDH	2.00461	8.13685	52.1055	9.69246e-12	1.74254e-10	17.6144	IGJ	1.4763	10.3569	2.81768	0.00731743	0.016597	-3.33021
							LINC00893	-1.72539	8.22347	-52.1003	9.70039e-12	1.7427e-10	17.6135	FLJ20444	-1.01578	6.96314	-2.78793	0.00790777	0.017759	-3.40156
							LAMB3	1.6096	8.17192	52.0506	9.77743e-12	1.75434e-10	17.6049	XLOC_007020	-1.18591	8.23881	-2.76544	0.00838297	0.0187197	-3.45514
							LRCH3	-2.02587	7.95902	-52.0493	9.77933e-12	1.75434e-10	17.6047	KRT79	-1.02534	7.788	-2.75489	0.00861497	0.0191647	-3.48019
							SFRP2	2.15524	8.74001	52.0243	9.8184e-12	1.76008e-10	17.6004	DDIT4	-1.01045	11.7016	-2.75316	0.00865349	0.0192416	-3.48428
							AL035071.1	-1.95843	12.0212	-51.9783	9.89047e-12	1.77172e-10	17.5925	XLOC_004956	-1.1123	8.07147	-2.74028	0.00894592	0.0198031	-3.51474
							NUCKS1	-1.59003	11.3159	-51.9567	9.92466e-12	1.77656e-10	17.5887	SDS	1.28392	10.5581	2.71543	0.00953612	0.0209537	-3.57324
							CRNDE	-1.77993	7.92712	-51.9477	9.93883e-12	1.77782e-10	17.5872	XLOC_004384	-1.08525	8.10775	-2.69865	0.00995471	0.0217573	-3.61252
							TNKS1BP1	2.29577	16.5737	51.8976	1.00187e-11	1.79081e-10	17.5785	XLOC_012294	-1.14476	8.30894	-2.68383	0.0103382	0.0224964	-3.64705
							DNAJC27-AS1	-1.51633	7.61463	-51.8361	1.01175e-11	1.80717e-10	17.5679	UTS2	1.04196	6.76784	2.67162	0.0106647	0.0231236	-3.67543
							MYLK	-1.73388	7.7125	-51.8168	1.01487e-11	1.81145e-10	17.5646	CXCL5	1.15201	8.71384	2.62096	0.0121224	0.0258229	-3.79213
							AC079322.1	-1.76175	8.11811	-51.8087	1.01618e-11	1.81175e-10	17.5632	XLOC_010855	-1.14298	8.1663	-2.61433	0.0123263	0.0262064	-3.80729
							AC131902.1	-1.87799	6.86239	-51.8067	1.0165e-11	1.81175e-10	17.5628	XLOC_009191	-1.05484	9.09524	-2.60161	0.0127261	0.026932	-3.83629
							LCORL	1.69865	7.89609	51.7814	1.02062e-11	1.81527e-10	17.5584	GPR182	-1.08638	8.31693	-2.5733	0.0136587	0.0286457	-3.90046
							NDUFC1	-1.64405	10.5998	-51.777	1.02135e-11	1.81527e-10	17.5577	POU2AF1	1.10064	8.4806	2.57041	0.0137574	0.0288213	-3.90698
							AC125257.1	-2.13998	11.6593	-51.7766	1.0214e-11	1.81527e-10	17.5576	VPS18	-1.07567	13.1403	-2.55725	0.0142148	0.0296353	-3.93661
							KLHL11	-2.13998	11.6593	-51.7766	1.0214e-11	1.81527e-10	17.5576	XLOC_010856	-1.28594	9.49429	-2.55495	0.014296	0.0297596	-3.94176
							ANKUB1	-1.66371	8.18517	-51.7617	1.02385e-11	1.81762e-10	17.555	GPR179	-1.20856	8.75871	-2.54367	0.0147014	0.0304463	-3.96707
							LINC00644	3.56426	11.3716	51.7596	1.02419e-11	1.81762e-10	17.5547	GSTT1	-1.65757	9.77608	-2.49558	0.0165492	0.0337242	-4.07396
							AC024575.1	-2.61951	8.70685	-51.7402	1.02737e-11	1.82067e-10	17.5513	XLOC_l2_012388	-1.3712	10.2936	-2.48023	0.0171824	0.0348787	-4.10779
							SWSAP1	-2.61951	8.70685	-51.7402	1.02737e-11	1.82067e-10	17.5513	XLOC_009249	-1.33611	9.6208	-2.46694	0.0177478	0.0358907	-4.13692
							ARHGAP42	-2.69148	8.61375	-51.7325	1.02864e-11	1.82161e-10	17.55	XLOC_008559	-1.34597	11.6061	-2.42456	0.0196665	0.0391847	-4.22908
							TMEM256-PLSCR3	1.53382	12.8589	51.7264	1.02965e-11	1.8221e-10	17.5489	PI15	-1.06845	7.44169	-2.42411	0.0196877	0.0392192	-4.23005
							INHBA	-1.93381	7.2151	-51.6894	1.03577e-11	1.83163e-10	17.5425	LRRC2	-1.2666	9.65275	-2.41596	0.0200778	0.0398839	-4.24763
							BAMBI	-4.73338	9.05565	-51.6729	1.03851e-11	1.83517e-10	17.5396	XLOC_000495	-1.40686	10.9128	-2.39442	0.0211427	0.0416884	-4.29388
							AC079763.1	-2.68796	9.33219	-51.6413	1.04378e-11	1.84317e-10	17.5341	XLOC_009911	-1.35689	10.5428	-2.30495	0.0261319	0.049928	-4.48259
							BCLAF1	3.4213	11.5571	51.6306	1.04556e-11	1.84501e-10	17.5323
							FGF2	-1.81501	8.08069	-51.6238	1.0467e-11	1.84566e-10	17.5311
							NIBAN1	-2.40381	9.03603	-51.6196	1.04742e-11	1.84566e-10	17.5304
							TMEM67	-1.57587	7.31373	-51.613	1.04852e-11	1.84629e-10	17.5292
							AC004485.1	2.56639	13.1873	51.5961	1.05138e-11	1.84843e-10	17.5263
							CATSPER2	-1.62461	7.53005	-51.5914	1.05216e-11	1.84843e-10	17.5255
							BMS1P8	-1.91698	10.7977	-51.5903	1.05235e-11	1.84843e-10	17.5253
							TM4SF19	2.20193	7.67871	51.5881	1.05271e-11	1.84843e-10	17.5249
							AF228727.1	1.91	7.2012	51.581	1.05392e-11	1.84923e-10	17.5237
							RHOJ	-2.48453	8.22859	-51.5732	1.05524e-11	1.85025e-10	17.5223
							PLPP3	-2.0302	9.73588	-51.5527	1.05872e-11	1.85474e-10	17.5188
							CAMP	1.80611	7.06915	51.5493	1.0593e-11	1.85474e-10	17.5182
							THRB-AS1	-1.85451	7.35317	-51.5249	1.06346e-11	1.86072e-10	17.5139
							COL14A1	-4.92692	10.6684	-51.4703	1.07284e-11	1.8758e-10	17.5044
							OR2B11	1.67835	10.3444	51.4604	1.07453e-11	1.87702e-10	17.5027
							AC093673.1	-1.75365	12.7256	-51.4575	1.07505e-11	1.87702e-10	17.5022
							ARHGAP9	1.89689	7.95439	51.443	1.07756e-11	1.88008e-10	17.4996
							ZNF165	1.79329	11.0967	51.4219	1.08122e-11	1.88402e-10	17.496
							RTTN	-2.03535	8.08808	-51.4213	1.08133e-11	1.88402e-10	17.4959
							AC009802.1	1.4736	7.31742	51.4043	1.08428e-11	1.88783e-10	17.4929
							PICART1	-1.58712	6.95395	-51.3992	1.08518e-11	1.88808e-10	17.492
							PYHIN1	1.77104	8.07548	51.3705	1.09021e-11	1.89334e-10	17.487
							AL365214.2	-2.32885	8.52713	-51.3645	1.09126e-11	1.89334e-10	17.486
							AL365214.3	-2.32885	8.52713	-51.3645	1.09126e-11	1.89334e-10	17.486
							LAMA4	-2.32885	8.52713	-51.3645	1.09126e-11	1.89334e-10	17.486
							MAP2K7	1.48516	9.48878	51.3379	1.09596e-11	1.89981e-10	17.4813
							OCIAD2	-1.69116	11.0478	-51.3347	1.09652e-11	1.89981e-10	17.4807
							CCL21	1.70939	7.22261	51.3136	1.10026e-11	1.90414e-10	17.4771
							TIMM44	-1.67586	8.60756	-51.3103	1.10084e-11	1.90414e-10	17.4765
							RNASET2	1.84533	14.7159	51.3077	1.10131e-11	1.90414e-10	17.476
							TASP1	-1.57712	7.49714	-51.2919	1.10411e-11	1.90764e-10	17.4733
							HSFX1	-2.57031	8.4048	-51.2536	1.11097e-11	1.91476e-10	17.4666
							HSFX2	-2.57031	8.4048	-51.2536	1.11097e-11	1.91476e-10	17.4666
							AC003986.3	-1.98745	7.32326	-51.2525	1.11116e-11	1.91476e-10	17.4664
							HIST2H2BC	-2.26362	9.11896	-51.2474	1.11208e-11	1.91476e-10	17.4655
							HIST2H2BD	-2.26362	9.11896	-51.2474	1.11208e-11	1.91476e-10	17.4655
							SPOP	-2.24506	9.02443	-51.1895	1.12253e-11	1.93141e-10	17.4553
							FMC1	-1.76062	8.79075	-51.1821	1.12388e-11	1.93239e-10	17.454
							MON2	-1.49195	7.71795	-51.1758	1.12502e-11	1.93301e-10	17.4529
							HIF1A	1.46825	8.96834	51.1612	1.12769e-11	1.93491e-10	17.4504
							HIF1A-AS3	1.46825	8.96834	51.1612	1.12769e-11	1.93491e-10	17.4504
							FPR3	3.51207	8.81217	51.154	1.129e-11	1.93582e-10	17.4491
							AC093849.1	1.79664	9.76137	51.1199	1.13525e-11	1.94396e-10	17.4431
							GGTLC2	2.26666	8.71745	51.1153	1.13609e-11	1.94396e-10	17.4423
							GGTLC4P	2.26666	8.71745	51.1153	1.13609e-11	1.94396e-10	17.4423
							ZCCHC18	-1.65234	7.12391	-51.0925	1.1403e-11	1.94824e-10	17.4383
							AL008729.1	2.02905	8.14231	51.089	1.14095e-11	1.94824e-10	17.4377
							PHACTR1	2.02905	8.14231	51.089	1.14095e-11	1.94824e-10	17.4377
							SOD1	-1.57657	13.5086	-51.0669	1.14503e-11	1.95387e-10	17.4338
							MPP1	1.97147	7.98841	51.0465	1.14883e-11	1.959e-10	17.4302
							WWTR1	1.85638	8.42608	51.0316	1.15162e-11	1.9605e-10	17.4276
							WWTR1-AS1	1.85638	8.42608	51.0316	1.15162e-11	1.9605e-10	17.4276
							COPS4	-1.47283	11.9564	-51.0291	1.15207e-11	1.9605e-10	17.4272
							ARPC3	1.78134	10.7649	51.0206	1.15367e-11	1.96188e-10	17.4257
							MBIP	-1.7129	10.755	-51.0134	1.15502e-11	1.96264e-10	17.4244
							GALP	1.70777	10.7703	51.0097	1.1557e-11	1.96264e-10	17.4238
							ZFYVE21	-2.36405	8.94037	-51.002	1.15717e-11	1.96378e-10	17.4224
							CDR1	-1.85259	7.09394	-50.9785	1.16158e-11	1.96858e-10	17.4183
							LINC00632	-1.85259	7.09394	-50.9785	1.16158e-11	1.96858e-10	17.4183
							AC073611.1	1.99071	7.17223	50.9615	1.16479e-11	1.97267e-10	17.4153
							ABRAXAS1	2.26822	10.0467	50.9054	1.17547e-11	1.9894e-10	17.4054
							GLA	1.77128	9.28047	50.8864	1.17909e-11	1.99418e-10	17.4021
							COL3A1	-1.56412	8.56753	-50.8746	1.18136e-11	1.996e-10	17.4
							MGAT5B	2.39375	10.2577	50.8711	1.18205e-11	1.996e-10	17.3993
							LPP-AS2	-1.99271	8.9338	-50.8683	1.18258e-11	1.996e-10	17.3989
							UBE2Q2L	-1.63592	8.81157	-50.8427	1.18752e-11	2.00161e-10	17.3943
							UBE2Q2P12	-1.63592	8.81157	-50.8427	1.18752e-11	2.00161e-10	17.3943
							LUC7L	-1.75908	10.6906	-50.8379	1.18844e-11	2.0018e-10	17.3935
							GJA9	1.69326	8.28894	50.8237	1.19119e-11	2.00507e-10	17.391
							AL133371.2	2.64177	7.68365	50.8011	1.19558e-11	2.01111e-10	17.387
							CATIP	1.79568	7.58315	50.7875	1.19824e-11	2.01422e-10	17.3846
							AL589765.1	1.67996	10.4289	50.773	1.20108e-11	2.01626e-10	17.382
							CELF3	1.67996	10.4289	50.773	1.20108e-11	2.01626e-10	17.382
							AL355596.1	-2.24446	7.40969	-50.7477	1.20604e-11	2.02322e-10	17.3776
							ADAM15	1.78481	10.2463	50.7339	1.20877e-11	2.02642e-10	17.3751
							ADHFE1	-2.53982	8.23288	-50.7055	1.21438e-11	2.03446e-10	17.3701
							BLOC1S2	1.67424	9.11648	50.6888	1.2177e-11	2.03864e-10	17.3671
							NUCB2	-1.91469	12.8308	-50.6701	1.22141e-11	2.04348e-10	17.3638
							MPHOSPH8	-2.02174	9.9068	-50.5952	1.23646e-11	2.06726e-10	17.3505
							ITGA1	-2.09362	8.28547	-50.5854	1.23845e-11	2.06733e-10	17.3488
							KRT4	-2.27164	7.72145	-50.583	1.23894e-11	2.06733e-10	17.3484
							ASPRV1	-2.01457	9.45832	-50.5827	1.239e-11	2.06733e-10	17.3483
							SAA1	1.80806	7.02157	50.5682	1.24195e-11	2.07086e-10	17.3457
							AP000317.2	-1.72621	7.01097	-50.5362	1.24847e-11	2.07895e-10	17.3401
							LINC00310	-1.72621	7.01097	-50.5362	1.24847e-11	2.07895e-10	17.3401
							PRPF6	-1.77628	8.15789	-50.5242	1.25091e-11	2.08161e-10	17.3379
							CCN2	-2.99495	13.0663	-50.5198	1.25182e-11	2.08173e-10	17.3372
							MED30	-1.60275	9.69603	-50.5092	1.254e-11	2.08396e-10	17.3353
							FGL2	-3.54296	10.4615	-50.449	1.26643e-11	2.10321e-10	17.3246
							THAP1	1.81971	9.09036	50.4232	1.27181e-11	2.11074e-10	17.32
							LINC00686	2.40931	8.45399	50.3946	1.2778e-11	2.11926e-10	17.3149
							PCED1B	1.3963	7.94579	50.38	1.28086e-11	2.12291e-10	17.3123
							GATM	2.16795	10.2628	50.3636	1.28432e-11	2.1257e-10	17.3094
							AC106895.2	-2.10559	7.29414	-50.3627	1.28452e-11	2.1257e-10	17.3092
							TNFSF10	1.86731	7.7623	50.3599	1.28511e-11	2.1257e-10	17.3087
							AF001548.2	2.00022	7.52224	50.3252	1.29245e-11	2.13642e-10	17.3025
							EIF5B	-1.55382	12.1492	-50.3163	1.29435e-11	2.13814e-10	17.3009
							NR0B1	-1.61759	6.71662	-50.2889	1.30021e-11	2.14514e-10	17.296
							PTEN	-1.95422	12.608	-50.287	1.3006e-11	2.14514e-10	17.2957
							AL513548.1	-1.48695	7.92082	-50.284	1.30126e-11	2.14514e-10	17.2951
							PDLIM4	-1.72009	8.8719	-50.2803	1.30205e-11	2.14514e-10	17.2945
							ZNF862	-1.47711	11.0473	-50.2688	1.30452e-11	2.14778e-10	17.2924
							FXYD6	1.4158	6.9294	50.2626	1.30585e-11	2.14855e-10	17.2913
							AC100861.2	1.52503	7.28205	50.2098	1.31725e-11	2.16588e-10	17.2819
							KCNS2	1.99639	9.42581	50.2012	1.31912e-11	2.16751e-10	17.2804
							IER5L	-1.70386	11.446	-50.1358	1.33344e-11	2.18959e-10	17.2686
							SUPT20HL1	3.73266	14.5656	50.1227	1.33631e-11	2.19286e-10	17.2663
							RBMS3	-1.42752	7.87722	-50.0514	1.35217e-11	2.21742e-10	17.2535
							CPED1	-1.99867	8.31552	-50.0445	1.3537e-11	2.21795e-10	17.2523
							PARP8	1.50422	9.49521	50.0419	1.35428e-11	2.21795e-10	17.2518
							TOM1L1	-2.10395	9.77874	-49.9709	1.37029e-11	2.24269e-10	17.239
							AC069444.1	-1.96308	7.01964	-49.9197	1.38197e-11	2.25882e-10	17.2298
							MAATS1	-1.96308	7.01964	-49.9197	1.38197e-11	2.25882e-10	17.2298
							AC117944.1	2.40113	8.68254	49.9077	1.38471e-11	2.26182e-10	17.2277
							AC026954.3	-1.59845	11.6542	-49.8878	1.3893e-11	2.26477e-10	17.2241
							KCTD11	-1.59845	11.6542	-49.8878	1.3893e-11	2.26477e-10	17.2241
							ZNF267	1.45595	7.13788	49.8853	1.38989e-11	2.26477e-10	17.2236
							ARHGEF9	-1.50492	7.49709	-49.8809	1.3909e-11	2.26477e-10	17.2228
							LTB4R	1.93965	7.47861	49.8771	1.39177e-11	2.26477e-10	17.2222
							AL359715.2	-1.87861	8.06616	-49.8761	1.39199e-11	2.26477e-10	17.222
							KBTBD7	-1.77136	11.5244	-49.8685	1.39377e-11	2.26617e-10	17.2206
							C1QTNF2	-1.91615	6.99557	-49.8192	1.40521e-11	2.2823e-10	17.2117
							PIGL	-1.9751	7.95013	-49.8174	1.40563e-11	2.2823e-10	17.2114
							KCNC3	3.03956	11.9911	49.8139	1.40645e-11	2.2823e-10	17.2108
							AC092903.2	-2.45313	9.42167	-49.7935	1.41124e-11	2.28858e-10	17.2071
							DNAJC19	-1.4488	11.5229	-49.7815	1.41405e-11	2.29165e-10	17.2049
							STX3	1.70795	8.02643	49.761	1.41889e-11	2.29799e-10	17.2012
							KRT16	-1.64055	7.12741	-49.7406	1.4237e-11	2.30163e-10	17.1975
							ADA	2.4678	8.1083	49.7382	1.42427e-11	2.30163e-10	17.1971
							AC009084.1	-1.44013	8.48186	-49.728	1.42668e-11	2.30163e-10	17.1953
							CES2	-1.44013	8.48186	-49.728	1.42668e-11	2.30163e-10	17.1953
							DEFB109F	-2.17659	7.89049	-49.728	1.4267e-11	2.30163e-10	17.1953
							FAM66C	-2.17659	7.89049	-49.728	1.4267e-11	2.30163e-10	17.1953
							AC009509.1	-1.44252	7.34001	-49.7031	1.43262e-11	2.30818e-10	17.1908
							REP15	-1.44252	7.34001	-49.7031	1.43262e-11	2.30818e-10	17.1908
							HOXC9	-1.50544	7.60902	-49.6787	1.43846e-11	2.31609e-10	17.1864
							ZFP2	-2.83954	9.02585	-49.6741	1.43955e-11	2.31634e-10	17.1855
							AC093390.1	-2.78713	7.7983	-49.6107	1.45486e-11	2.33946e-10	17.174
							GIMAP7	1.94839	7.41711	49.5962	1.45839e-11	2.34361e-10	17.1714
							AC011476.2	-1.77399	7.35094	-49.5546	1.46853e-11	2.35839e-10	17.1639
							AC097634.2	-1.88088	10.5128	-49.5368	1.4729e-11	2.36235e-10	17.1607
							FOXP1-IT1	-1.88088	10.5128	-49.5368	1.4729e-11	2.36235e-10	17.1607
							FUCA1	1.76418	12.5213	49.5276	1.47518e-11	2.36443e-10	17.159
							AL953883.1	1.52046	8.48277	49.5239	1.4761e-11	2.36443e-10	17.1583
							CENPU	1.92382	7.76857	49.5155	1.47817e-11	2.36622e-10	17.1568
							AC007541.1	-2.88907	8.53288	-49.4788	1.48726e-11	2.37924e-10	17.1501
							AC013270.1	2.48635	9.6438	49.4737	1.48854e-11	2.37975e-10	17.1492
							SMCR8	1.50636	10.8904	49.4691	1.48967e-11	2.38002e-10	17.1484
							AC008079.1	-1.43943	7.63583	-49.4554	1.49311e-11	2.38245e-10	17.1459
							TUBA8	-1.43943	7.63583	-49.4554	1.49311e-11	2.38245e-10	17.1459
							HSPA12A	-1.72586	7.53877	-49.4406	1.49681e-11	2.38682e-10	17.1432
							NFKBIE	1.79244	7.92357	49.411	1.50424e-11	2.39713e-10	17.1378
							AC013268.5	-1.5994	6.97863	-49.3844	1.51095e-11	2.40323e-10	17.133
							AC099066.1	-2.12985	8.61947	-49.3777	1.51265e-11	2.40323e-10	17.1317
							MDM2	1.58982	7.84019	49.3774	1.51272e-11	2.40323e-10	17.1317
							TMBIM6	1.72477	10.1215	49.3752	1.5133e-11	2.40323e-10	17.1313
							HCAR2	1.68425	8.47339	49.3742	1.51354e-11	2.40323e-10	17.1311
							CPVL	1.45221	7.14122	49.3704	1.51451e-11	2.40323e-10	17.1304
							LINC02269	-1.71453	7.42632	-49.3691	1.51484e-11	2.40323e-10	17.1302
							BEX2	-1.7344	8.24923	-49.3467	1.52055e-11	2.41073e-10	17.1261
							TMEM51	1.38178	8.64152	49.3254	1.52598e-11	2.41781e-10	17.1222
							PRORSD1P	-2.15221	7.31773	-49.3116	1.52952e-11	2.42186e-10	17.1197
							HLA-S	1.56758	15.2463	49.2639	1.54181e-11	2.43978e-10	17.111
							SMPD4	2.24534	10.4203	49.2504	1.54532e-11	2.44372e-10	17.1085
							ASAP2	2.46026	15.0668	49.2467	1.54627e-11	2.44372e-10	17.1079
							PARD3	-1.39791	7.8904	-49.2406	1.54787e-11	2.44469e-10	17.1067
							CHCHD2	-1.51597	15.8297	-49.222	1.55271e-11	2.45077e-10	17.1034
							ACLY	1.63237	8.80998	49.2123	1.55525e-11	2.45322e-10	17.1016
							AC233280.1	-2.33647	9.65626	-49.2082	1.55632e-11	2.45335e-10	17.1008
							JPT1	1.48261	9.86955	49.2006	1.5583e-11	2.45404e-10	17.0994
							AC114811.2	-1.72191	6.83363	-49.1983	1.5589e-11	2.45404e-10	17.099
							ST7	-1.66476	8.57114	-49.1952	1.55972e-11	2.45404e-10	17.0985
							POU2AF1	3.04267	10.1769	49.1726	1.56566e-11	2.46183e-10	17.0943
							LILRB2	1.61216	6.86967	49.1554	1.57021e-11	2.46742e-10	17.0912
							AL591543.1	1.78021	9.47155	49.148	1.57217e-11	2.46893e-10	17.0898
							VWA5B2	1.72989	10.9987	49.1399	1.57433e-11	2.47076e-10	17.0883
							FAM122A	-2.14766	9.76233	-49.117	1.58041e-11	2.47873e-10	17.0841
							AC009812.4	-2.83253	9.18425	-49.0895	1.58774e-11	2.48734e-10	17.0791
							RBPMS-AS1	-1.44886	6.86486	-49.0889	1.5879e-11	2.48734e-10	17.079
							AC104031.1	-1.65821	8.4102	-49.0831	1.58946e-11	2.48822e-10	17.0779
							GAS6-AS1	-1.51112	8.77187	-49.071	1.5927e-11	2.49052e-10	17.0757
							IGLV2-8	1.69688	12.6438	49.064	1.59459e-11	2.49052e-10	17.0744
							MAN1A1	1.90827	7.2464	49.0529	1.59756e-11	2.49052e-10	17.0724
							AC005832.4	1.63932	10.7003	49.0523	1.59773e-11	2.49052e-10	17.0723
							AKAP3	1.63932	10.7003	49.0523	1.59773e-11	2.49052e-10	17.0723
							RNASEH2A	1.76218	9.82485	49.0515	1.59795e-11	2.49052e-10	17.0721
							THSD8	1.76218	9.82485	49.0515	1.59795e-11	2.49052e-10	17.0721
							AC104849.1	-1.772	12.5826	-49.0328	1.60301e-11	2.49683e-10	17.0687
							AC021097.2	-2.24441	8.26392	-49.0248	1.60518e-11	2.49838e-10	17.0672
							H2AFY2	1.9795	11.5286	49.0217	1.60602e-11	2.49838e-10	17.0667
							CRYAB	-1.47542	11.203	-49.0128	1.60843e-11	2.50056e-10	17.065
							HOXB9	2.31118	7.82695	48.9986	1.61229e-11	2.505e-10	17.0624
							H1F0	-1.55567	13.8593	-48.9751	1.6187e-11	2.51147e-10	17.0581
							CD80	2.16107	7.58212	48.9734	1.61918e-11	2.51147e-10	17.0578
							AC009093.1	1.50998	8.08325	48.9685	1.6205e-11	2.51147e-10	17.0569
							AC009093.10	1.50998	8.08325	48.9685	1.6205e-11	2.51147e-10	17.0569
							NCF1B	1.48229	7.19848	48.9524	1.62494e-11	2.51678e-10	17.054
							DPP10-AS3	2.13759	7.78437	48.9455	1.62681e-11	2.51811e-10	17.0527
							AC068631.1	1.40148	7.78338	48.9066	1.63756e-11	2.53159e-10	17.0455
							KNG1	1.40148	7.78338	48.9066	1.63756e-11	2.53159e-10	17.0455
							ARRB2	1.66467	8.1109	48.9029	1.63859e-11	2.5316e-10	17.0449
							FZD10	-1.83375	6.86028	-48.8568	1.65143e-11	2.54886e-10	17.0364
							GAREM2	1.63854	8.25263	48.8554	1.65181e-11	2.54886e-10	17.0361
							LILRA5	1.4429	7.30373	48.8358	1.65732e-11	2.55577e-10	17.0325
							AC012306.2	-1.58175	11.6135	-48.8278	1.65956e-11	2.55764e-10	17.031
							ZDHHC5	1.58413	7.86131	48.8218	1.66126e-11	2.55867e-10	17.0299
							AC103810.7	-1.59187	8.581	-48.8002	1.66735e-11	2.56646e-10	17.0259
							INPP5A	-1.60816	7.17576	-48.7908	1.67e-11	2.56894e-10	17.0242
							C1QTNF7	-1.69865	7.21511	-48.7842	1.67189e-11	2.57025e-10	17.023
							MIPOL1	-1.81628	6.92689	-48.7766	1.67404e-11	2.57198e-10	17.0216
							SACS	-1.69655	6.95081	-48.7638	1.67767e-11	2.57596e-10	17.0192
							AC021755.2	1.81594	7.84658	48.711	1.69278e-11	2.59755e-10	17.0095
							LAT	-1.41903	8.06478	-48.7009	1.69569e-11	2.60038e-10	17.0076
							Z97989.1	-1.80132	10.6588	-48.6973	1.69672e-11	2.60038e-10	17.007
							RNF180	-1.73885	6.98067	-48.6442	1.71211e-11	2.62083e-10	16.9972
							CERS3	-1.94462	6.97005	-48.6396	1.71346e-11	2.62083e-10	16.9963
							CERS3-AS1	-1.94462	6.97005	-48.6396	1.71346e-11	2.62083e-10	16.9963
							AL591684.1	-2.13738	14.4729	-48.6368	1.71428e-11	2.62083e-10	16.9958
							AK1	2.48506	15.0395	48.6147	1.72073e-11	2.62783e-10	16.9917
							TJP2	-1.37083	8.04603	-48.6139	1.72098e-11	2.62783e-10	16.9915
							AC245452.5	1.98924	7.29749	48.6002	1.72499e-11	2.63233e-10	16.989
							PAK1	1.53357	8.17348	48.589	1.72828e-11	2.63573e-10	16.9869
							LMO2	1.92102	9.54039	48.5562	1.73796e-11	2.64888e-10	16.9809
							DLK2	1.58109	8.45072	48.5401	1.74275e-11	2.65454e-10	16.9779
							VPS13A	-1.55454	8.02537	-48.5153	1.75011e-11	2.66381e-10	16.9733
							CSPG4	1.34563	7.55982	48.5124	1.75098e-11	2.66381e-10	16.9727
							THRA	-2.01651	7.66811	-48.4718	1.76317e-11	2.68071e-10	16.9652
							MT1M	-1.81297	7.77341	-48.4152	1.78028e-11	2.70507e-10	16.9547
							GUSBP4	-1.39305	8.42306	-48.3837	1.78991e-11	2.71804e-10	16.9488
							CYTH2	-1.45992	11.4073	-48.3773	1.79187e-11	2.71936e-10	16.9476
							DEPP1	1.91064	12.9074	48.3736	1.793e-11	2.7194e-10	16.947
							MIR99AHG	-1.4555	7.4315	-48.3503	1.80015e-11	2.72859e-10	16.9426
							PITPNC1	1.42474	8.29402	48.3336	1.80532e-11	2.73475e-10	16.9395
							PPIE	-1.38908	8.56545	-48.3218	1.80898e-11	2.73863e-10	16.9373
							CTSK	2.2175	11.8827	48.2666	1.82615e-11	2.76293e-10	16.927
							ZBED8	-2.00078	9.82044	-48.2613	1.82782e-11	2.76377e-10	16.926
							RAB33B	1.57896	12.289	48.2561	1.82946e-11	2.76457e-10	16.9251
							AC007405.1	2.12672	10.2045	48.2432	1.83352e-11	2.76901e-10	16.9227
							AC093583.1	1.75528	7.75296	48.2207	1.8406e-11	2.77802e-10	16.9185
							RPUSD2	-1.57244	7.08351	-48.2128	1.84308e-11	2.78008e-10	16.917
							RNF13	1.47747	8.35106	48.1913	1.84993e-11	2.78871e-10	16.913
							SCARA3	-2.82603	9.01179	-48.1801	1.85348e-11	2.79237e-10	16.9109
							Z99129.4	-3.4805	10.6636	-48.1733	1.85564e-11	2.79392e-10	16.9096
							LINC00942	1.92344	8.08956	48.1434	1.86518e-11	2.80659e-10	16.904
							PGM5	-1.43598	7.05274	-48.1283	1.87004e-11	2.8122e-10	16.9012
							LAPTM5	2.62818	8.14928	48.1201	1.8727e-11	2.81449e-10	16.8997
							NME3	-1.77576	8.18676	-48.0565	1.89328e-11	2.8437e-10	16.8878
							AL354861.2	2.33393	12.1194	48.0163	1.90644e-11	2.86173e-10	16.8802
							HMG20A	2.56107	9.96618	48.0122	1.9078e-11	2.86204e-10	16.8795
							PPP1R2	-2.0588	12.6322	-48.0009	1.9115e-11	2.86321e-10	16.8774
							CHTF18	1.81719	8.18349	47.9993	1.91204e-11	2.86321e-10	16.8771
							GNG13	1.81719	8.18349	47.9993	1.91204e-11	2.86321e-10	16.8771
							PICSAR	-2.01466	7.30561	-47.9865	1.91627e-11	2.86781e-10	16.8746
							AC092667.1	-1.69071	6.75363	-47.9778	1.91914e-11	2.86865e-10	16.873
							AFF3	-1.69071	6.75363	-47.9778	1.91914e-11	2.86865e-10	16.873
							CLDN22	-1.80246	7.41645	-47.9127	1.94085e-11	2.89857e-10	16.8608
							LXN	1.69148	11.1874	47.9107	1.94149e-11	2.89857e-10	16.8604
							FAM149A	-1.862	7.46359	-47.8975	1.94592e-11	2.90344e-10	16.8579
							EIF4EBP1	1.99017	9.59871	47.8908	1.94818e-11	2.9049e-10	16.8567
							AC013268.1	-1.44066	7.33156	-47.8842	1.95041e-11	2.9049e-10	16.8554
							AC112229.1	-1.44066	7.33156	-47.8842	1.95041e-11	2.9049e-10	16.8554
							SNRPCP3	2.09956	10.2883	47.8666	1.95637e-11	2.91041e-10	16.8521
							ZDHHC8	1.90803	9.0324	47.8663	1.95645e-11	2.91041e-10	16.8521
							ZNF398	1.84102	9.50373	47.8626	1.95769e-11	2.91051e-10	16.8514
							YTHDF1	1.96133	7.61679	47.8584	1.95912e-11	2.9109e-10	16.8506
							AC068547.1	1.66838	9.90492	47.8502	1.9619e-11	2.91329e-10	16.849
							RPA4	-1.6147	10.3658	-47.8446	1.96381e-11	2.91438e-10	16.848
							MAP4K1	1.96149	9.10055	47.8098	1.97566e-11	2.93021e-10	16.8414
							AC099518.2	1.78684	11.9304	47.7912	1.98204e-11	2.93616e-10	16.8379
							AC099518.4	1.78684	11.9304	47.7912	1.98204e-11	2.93616e-10	16.8379
							ISCU	-1.4452	11.9379	-47.7676	1.99015e-11	2.94642e-10	16.8335
							LRRC8D	2.08249	8.35409	47.7576	1.9936e-11	2.94977e-10	16.8316
							TIE1	1.97681	12.0428	47.7506	1.99604e-11	2.95162e-10	16.8303
							FAM85B	-1.56347	7.40787	-47.7403	1.9996e-11	2.95489e-10	16.8283
							H2AFY	2.09977	9.51339	47.7373	2.00063e-11	2.95489e-10	16.8278
							IGFBP7	-1.86827	16.916	-47.7173	2.00758e-11	2.96339e-10	16.824
							HOXA10	-1.42479	8.04903	-47.7109	2.00981e-11	2.96492e-10	16.8228
							SECISBP2	-1.80374	10.0272	-47.6361	2.03606e-11	3.00186e-10	16.8087
							BGN	2.28283	10.1707	47.6123	2.04453e-11	3.01255e-10	16.8041
							HES7	1.50113	8.97438	47.5968	2.05004e-11	3.01889e-10	16.8012
							ADI1	-1.62872	9.94095	-47.5707	2.05934e-11	3.03078e-10	16.7963
							AP4M1	-1.78564	10.1742	-47.5608	2.0629e-11	3.03422e-10	16.7944
							FOS	1.44432	7.68297	47.5518	2.06615e-11	3.03491e-10	16.7927
							SERF1A	-1.45045	10.0044	-47.5493	2.06703e-11	3.03491e-10	16.7922
							SERF1B	-1.45045	10.0044	-47.5493	2.06703e-11	3.03491e-10	16.7922
							TPTE2P2	-2.0609	7.1621	-47.53	2.07399e-11	3.04332e-10	16.7886
							HLA-B	2.01644	12.4366	47.5222	2.07679e-11	3.04563e-10	16.7871
							LINC01094	1.43782	6.80828	47.5156	2.07918e-11	3.04567e-10	16.7859
							AL513165.1	-1.95208	8.26353	-47.5154	2.07927e-11	3.04567e-10	16.7858
							AL035078.4	-1.6542	8.48332	-47.4742	2.09424e-11	3.06579e-10	16.778
							RENBP	1.85565	7.09447	47.3972	2.12257e-11	3.10544e-10	16.7634
							PPP1R3F	-1.65193	7.32739	-47.3765	2.13025e-11	3.11484e-10	16.7594
							CNTN4-AS1	-1.91497	7.19867	-47.3398	2.14394e-11	3.13301e-10	16.7525
							AC242842.1	-1.52451	11.9262	-47.3333	2.14639e-11	3.13474e-10	16.7512
							C4BPB	-1.57416	7.32661	-47.3017	2.15827e-11	3.15024e-10	16.7452
							IDS	-1.63875	11.3441	-47.263	2.17294e-11	3.16916e-10	16.7378
							RPL10P3	-1.57323	10.628	-47.2608	2.17379e-11	3.16916e-10	16.7374
							DRAM2	1.96194	12.0171	47.2473	2.17892e-11	3.17477e-10	16.7348
							TMEM156	1.81808	7.10266	47.1878	2.20177e-11	3.20547e-10	16.7235
							AL137802.2	-1.55429	7.45062	-47.1857	2.20256e-11	3.20547e-10	16.7231
							CELA1	1.54829	6.9784	47.1757	2.20643e-11	3.20921e-10	16.7212
							AL162408.1	-1.68557	6.85185	-47.1551	2.21443e-11	3.21896e-10	16.7172
							OSTF1	1.93048	8.4154	47.1469	2.21764e-11	3.22021e-10	16.7157
							NUP210P3	-1.44401	7.20015	-47.1397	2.22044e-11	3.22021e-10	16.7143
							AC005703.2	2.25543	8.91437	47.1383	2.22096e-11	3.22021e-10	16.714
							TFF2	1.57688	13.1694	47.1379	2.22113e-11	3.22021e-10	16.714
							S100A8	2.01187	7.06045	47.1363	2.22177e-11	3.22021e-10	16.7136
							AC009093.8	1.69979	8.42893	47.1196	2.22826e-11	3.22773e-10	16.7105
							TMEM47	-1.50501	6.89947	-47.1066	2.23339e-11	3.23142e-10	16.708
							LINC01626	-2.28851	8.62487	-47.1065	2.23342e-11	3.23142e-10	16.7079
							PTOV1	1.60027	9.28689	47.0862	2.24139e-11	3.24107e-10	16.7041
							ADGRA1-AS1	1.67924	12.8943	47.076	2.24539e-11	3.24497e-10	16.7021
							TCTN2	-1.66867	8.70996	-47.056	2.25332e-11	3.25346e-10	16.6983
							PRRX2	-1.51237	7.615	-47.0546	2.25389e-11	3.25346e-10	16.698
							AC092652.2	1.53727	7.99185	47.0512	2.25522e-11	3.2535e-10	16.6974
							XG	-1.75394	7.29254	-47.0432	2.25841e-11	3.25621e-10	16.6958
							MAGEF1	-2.15401	12.1162	-47.0225	2.26663e-11	3.26615e-10	16.6919
							AC090360.1	-1.53064	8.92329	-46.9875	2.28064e-11	3.28254e-10	16.6852
							RBFA	-1.53064	8.92329	-46.9875	2.28064e-11	3.28254e-10	16.6852
							MYO5C	-1.9931	7.52607	-46.9363	2.30131e-11	3.30891e-10	16.6753
							SERINC4	2.22478	9.03883	46.9304	2.3037e-11	3.30891e-10	16.6742
							RILPL2	-1.57163	12.0876	-46.9301	2.3038e-11	3.30891e-10	16.6741
							CBY3	1.46238	8.42386	46.9289	2.30429e-11	3.30891e-10	16.6739
							AC005730.2	-1.80297	7.09201	-46.8631	2.3312e-11	3.34561e-10	16.6613
							ZNF536	1.37596	7.80425	46.8468	2.33792e-11	3.35331e-10	16.6581
							LINC00653	-2.55417	9.08856	-46.7755	2.36759e-11	3.39391e-10	16.6444
							AC138649.5	-1.48232	10.959	-46.764	2.3724e-11	3.39884e-10	16.6422
							LAMP2	1.74659	9.50415	46.7598	2.37416e-11	3.3994e-10	16.6414
							CRIM1	-1.99943	6.99602	-46.7522	2.37737e-11	3.40204e-10	16.6399
							CTSV	1.44094	8.1692	46.7341	2.38501e-11	3.411e-10	16.6364
							AC091180.3	-1.48744	12.7474	-46.7082	2.39597e-11	3.42077e-10	16.6314
							AC091180.5	-1.48744	12.7474	-46.7082	2.39597e-11	3.42077e-10	16.6314
							PHB	-1.48744	12.7474	-46.7082	2.39597e-11	3.42077e-10	16.6314
							PLA2G12A	-2.68814	11.409	-46.6723	2.41126e-11	3.44062e-10	16.6245
							FAM118A	-1.83543	8.52424	-46.658	2.41737e-11	3.44735e-10	16.6217
							TPST2	1.76839	9.76395	46.6464	2.42235e-11	3.44976e-10	16.6195
							ADGRG2	1.41973	9.24853	46.6443	2.42323e-11	3.44976e-10	16.6191
							AL732509.1	1.41973	9.24853	46.6443	2.42323e-11	3.44976e-10	16.6191
							AL136164.1	3.61687	10.7959	46.611	2.4376e-11	3.46824e-10	16.6126
							CIART	1.85466	9.84726	46.6023	2.44139e-11	3.47164e-10	16.611
							HES1	-1.64785	6.86016	-46.5454	2.46618e-11	3.50488e-10	16.5999
							HNRNPH3	-1.93475	8.77493	-46.5404	2.46837e-11	3.50599e-10	16.599
							AC092839.1	-2.09212	7.73272	-46.5056	2.48369e-11	3.52573e-10	16.5922
							SMIM25	1.4656	8.87993	46.4947	2.48851e-11	3.53056e-10	16.5901
							AC131953.1	-2.60454	8.42823	-46.4915	2.48994e-11	3.53057e-10	16.5895
							LEPROT	-1.70896	10.078	-46.4738	2.49781e-11	3.53801e-10	16.5861
							CCDC184	-2.31371	7.88285	-46.4727	2.49829e-11	3.53801e-10	16.5859
							ARFGAP2	1.53543	11.0451	46.4685	2.50014e-11	3.53801e-10	16.585
							TMEM98	-1.85983	7.24941	-46.4668	2.50089e-11	3.53801e-10	16.5847
							AC010186.3	1.64342	8.19357	46.4254	2.51941e-11	3.56218e-10	16.5767
							AKR1C4	-2.13053	8.25246	-46.4147	2.52424e-11	3.56697e-10	16.5746
							ELL2	-2.04815	12.9155	-46.408	2.52722e-11	3.56916e-10	16.5733
							TIMP4	-1.51632	8.41236	-46.4033	2.52935e-11	3.57013e-10	16.5724
							AC019080.1	-1.66815	8.81417	-46.3956	2.53282e-11	3.57301e-10	16.5709
							AC012409.2	-1.39736	6.79732	-46.3785	2.54058e-11	3.58192e-10	16.5676
							AC117500.1	1.63197	11.3267	46.3598	2.54904e-11	3.59181e-10	16.5639
							ARSJ	-1.75656	7.25266	-46.3541	2.55166e-11	3.59346e-10	16.5628
							POU2F2	1.71239	7.68456	46.35	2.55352e-11	3.59404e-10	16.562
							ZHX3	-2.03522	8.2203	-46.323	2.56588e-11	3.60939e-10	16.5568
							FEN1	2.09874	9.6133	46.3153	2.56939e-11	3.61228e-10	16.5553
							TFE3	1.93201	9.79964	46.2961	2.57821e-11	3.62122e-10	16.5515
							DCUN1D4	-1.81102	7.88594	-46.2951	2.57867e-11	3.62122e-10	16.5513
							LINC01921	1.48069	8.11114	46.2657	2.59228e-11	3.63764e-10	16.5456
							XPA	-1.53223	8.45678	-46.2635	2.59329e-11	3.63764e-10	16.5452
							PGM5P3-AS1	-1.52779	6.9547	-46.2544	2.59752e-11	3.64152e-10	16.5434
							GGTA1P	-1.29686	9.20657	-46.2302	2.60879e-11	3.65525e-10	16.5387
							EBLN2	-1.71269	11.3063	-46.226	2.61076e-11	3.65595e-10	16.5379
							PCDHB3	-2.24382	7.0582	-46.1348	2.65377e-11	3.71408e-10	16.52
							CLEC18A	-1.41612	7.63303	-46.1239	2.65897e-11	3.71716e-10	16.5179
							CLEC18C	-1.41612	7.63303	-46.1239	2.65897e-11	3.71716e-10	16.5179
							LINC02515	-2.14395	8.42027	-46.1092	2.66597e-11	3.72485e-10	16.515
							STAB2	-1.60278	7.48288	-46.089	2.67563e-11	3.736e-10	16.5111
							DDX43	-1.56567	7.21847	-46.0816	2.6792e-11	3.736e-10	16.5096
							AC112496.1	1.59469	7.19437	46.0814	2.6793e-11	3.736e-10	16.5096
							ADAMTSL3	-1.95867	6.99804	-46.08	2.67996e-11	3.736e-10	16.5093
							AC011523.1	2.17666	11.0789	46.0735	2.68309e-11	3.73825e-10	16.5081
							SH3BGRL3	1.41606	12.8959	46.068	2.68574e-11	3.73985e-10	16.507
							GBA2	-1.80086	8.53996	-46.0641	2.68762e-11	3.74037e-10	16.5062
							SCRN2	-1.72664	7.80853	-46.041	2.69881e-11	3.75384e-10	16.5017
							RAD23B	1.54432	7.70356	46.0275	2.70535e-11	3.7598e-10	16.4991
							AC026495.1	-1.90993	10.714	-46.0259	2.70612e-11	3.7598e-10	16.4987
							GK-IT1	1.79204	7.58494	46.0014	2.71806e-11	3.77428e-10	16.4939
							AC023043.1	-1.60868	7.9408	-45.9929	2.72225e-11	3.77798e-10	16.4923
							AC092809.2	2.05424	8.27577	45.9859	2.72569e-11	3.78064e-10	16.4909
							SNHG19	-1.6998	9.35064	-45.9762	2.73043e-11	3.78511e-10	16.489
							AC092745.1	-1.52889	8.28282	-45.9519	2.7424e-11	3.79957e-10	16.4842
							BUB1	2.11566	7.81297	45.9362	2.75016e-11	3.80564e-10	16.4811
							ENPP7P4	-1.61332	8.22442	-45.9338	2.75138e-11	3.80564e-10	16.4807
							LINC02614	-1.61332	8.22442	-45.9338	2.75138e-11	3.80564e-10	16.4807
							GPR183	1.86902	7.78433	45.9077	2.76433e-11	3.82143e-10	16.4755
							MYO7A	1.42446	7.32799	45.9009	2.76772e-11	3.82398e-10	16.4742
							FAM184B	-1.62725	8.96595	-45.8924	2.77197e-11	3.82772e-10	16.4725
							APOA2	1.87183	9.93608	45.8753	2.7805e-11	3.83592e-10	16.4692
							ZNF474	1.75081	8.14569	45.8743	2.78099e-11	3.83592e-10	16.469
							MYC	1.5895	7.45308	45.8545	2.79097e-11	3.84755e-10	16.4651
							SLC25A53	-1.36184	7.77225	-45.851	2.79275e-11	3.84786e-10	16.4644
							LINC01615	-2.15692	9.8795	-45.8355	2.80057e-11	3.85649e-10	16.4613
							FAXC	-1.43892	6.5535	-45.8216	2.8076e-11	3.86402e-10	16.4586
							AL035460.1	1.93894	9.43579	45.8002	2.81848e-11	3.8747e-10	16.4544
							C20orf141	1.93894	9.43579	45.8002	2.81848e-11	3.8747e-10	16.4544
							LHB	2.57438	10.7907	45.7627	2.8376e-11	3.89883e-10	16.447
							GMFB	1.54524	8.46297	45.7411	2.84871e-11	3.91194e-10	16.4427
							GLUD1P2	-2.04187	8.35303	-45.7312	2.85385e-11	3.91636e-10	16.4408
							ASB2	2.43391	9.32737	45.7288	2.85509e-11	3.91636e-10	16.4403
							TMEM231	-1.40371	7.97017	-45.7119	2.8638e-11	3.92482e-10	16.437
							CAHM	-1.4509	10.4658	-45.7107	2.86442e-11	3.92482e-10	16.4367
							AC110285.3	2.14688	9.62427	45.6808	2.87997e-11	3.94395e-10	16.4308
							POLR1E	-1.87352	8.99587	-45.6719	2.88463e-11	3.94816e-10	16.4291
							SHH	2.07743	8.09526	45.6183	2.9128e-11	3.98394e-10	16.4185
							AC019181.1	-2.23253	10.2733	-45.616	2.91399e-11	3.98394e-10	16.418
							RAB3IL1	2.32851	9.59084	45.6129	2.91566e-11	3.98404e-10	16.4174
							MAPKAPK3	1.61695	8.07477	45.5766	2.93492e-11	4.00816e-10	16.4102
							AC100827.3	-1.83849	9.42515	-45.5541	2.94692e-11	4.02232e-10	16.4058
							AC021739.2	1.55503	7.60414	45.5499	2.94916e-11	4.02317e-10	16.4049
							AL359715.1	-1.63044	7.24934	-45.5455	2.95153e-11	4.0242e-10	16.4041
							AL157955.1	1.6271	7.34635	45.5294	2.96015e-11	4.03151e-10	16.4009
							GPR65	1.6271	7.34635	45.5294	2.96015e-11	4.03151e-10	16.4009
							RAB23	-1.55672	6.94103	-45.5226	2.96384e-11	4.03433e-10	16.3995
							IL1RN	1.4846	6.82117	45.497	2.97767e-11	4.05093e-10	16.3944
							CPT1A	-1.4346	7.32406	-45.4937	2.97943e-11	4.05112e-10	16.3938
							CYP4Z1	-2.08827	7.10885	-45.4782	2.98784e-11	4.06032e-10	16.3907
							ANXA1	-1.35946	15.7471	-45.4701	2.99223e-11	4.06407e-10	16.3891
							CALHM5	-1.59817	7.40602	-45.4266	3.01601e-11	4.09413e-10	16.3805
							CTSW	1.67438	8.05381	45.4191	3.02017e-11	4.09753e-10	16.379
							LINC01254	1.45187	8.121	45.4057	3.02756e-11	4.10532e-10	16.3763
							ADRB2	1.54448	9.19448	45.4013	3.02999e-11	4.10636e-10	16.3754
							ZNF470	-1.44285	9.49838	-45.3752	3.04441e-11	4.12366e-10	16.3703
							MBLAC1	-1.45097	7.74582	-45.3087	3.08156e-11	4.1717e-10	16.357
							KCNIP1	-1.3245	7.43019	-45.2951	3.08925e-11	4.17983e-10	16.3543
							DUSP1	-1.89709	8.37189	-45.2892	3.09259e-11	4.18207e-10	16.3531
							AC073365.1	2.15424	7.97259	45.2377	3.12179e-11	4.21812e-10	16.3429
							RFPL1S	1.87746	7.56153	45.2362	3.12265e-11	4.21812e-10	16.3426
							MNAT1	-1.66444	8.92599	-45.2201	3.13188e-11	4.22829e-10	16.3393
							RHOD	-2.78238	7.67689	-45.2115	3.1368e-11	4.23264e-10	16.3376
							KIF13A	-1.40011	7.32256	-45.1784	3.15587e-11	4.25605e-10	16.331
							AL391361.2	1.64084	7.65719	45.1505	3.17202e-11	4.27551e-10	16.3254
							PRTFDC1	-1.52727	7.557	-45.1394	3.17851e-11	4.28193e-10	16.3232
							AC090204.1	1.66252	7.20418	45.1347	3.1812e-11	4.28324e-10	16.3223
							IGFBP1	1.57837	6.63044	45.1133	3.19373e-11	4.29615e-10	16.318
							AC114296.1	1.68508	7.12117	45.1124	3.19426e-11	4.29615e-10	16.3178
							TM4SF19-AS1	1.69598	7.29925	45.0881	3.2085e-11	4.31297e-10	16.313
							RTN1	-1.45908	7.7873	-45.0601	3.22507e-11	4.3329e-10	16.3073
							AL353613.1	1.77449	7.7479	45.0176	3.25032e-11	4.36211e-10	16.2988
							LINC02834	1.77449	7.7479	45.0176	3.25032e-11	4.36211e-10	16.2988
							TREML4	1.61766	10.3575	44.9767	3.27487e-11	4.39267e-10	16.2906
							LOR	3.31157	12.1098	44.9487	3.29176e-11	4.41294e-10	16.285
							SPIN4	-1.99896	8.06933	-44.9145	3.31253e-11	4.4384e-10	16.2781
							SERPINI1	-1.40942	7.20031	-44.9064	3.31748e-11	4.44263e-10	16.2765
							CEBPZOS	-2.02167	8.47785	-44.8977	3.3228e-11	4.44736e-10	16.2748
							CHORDC1	-1.4243	10.2338	-44.89	3.32756e-11	4.45133e-10	16.2732
							WBP1L	-1.31365	9.87056	-44.8662	3.34216e-11	4.46845e-10	16.2684
							AC025458.1	-1.37823	15.6212	-44.8474	3.35376e-11	4.48075e-10	16.2646
							SILC1	1.54046	13.0875	44.8455	3.35497e-11	4.48075e-10	16.2642
							AC099066.2	-1.27383	7.37081	-44.841	3.35772e-11	4.48202e-10	16.2633
							HRC	1.77569	8.61192	44.8335	3.36241e-11	4.48586e-10	16.2618
							NIT2	-1.54307	12.6252	-44.8181	3.37194e-11	4.49602e-10	16.2587
							AC116366.1	-1.5864	7.41488	-44.8154	3.37364e-11	4.49602e-10	16.2582
							CHML	-1.6551	11.0239	-44.812	3.37572e-11	4.49638e-10	16.2575
							RASSF4	1.43325	10.0593	44.7907	3.38904e-11	4.5117e-10	16.2532
							TXNRD1	-1.52565	7.96318	-44.7535	3.4124e-11	4.53971e-10	16.2457
							CLEC4A	1.35595	7.66979	44.7514	3.41374e-11	4.53971e-10	16.2453
							AP2A1	3.66537	10.1122	44.7472	3.41641e-11	4.54082e-10	16.2444
							CASP4	1.48107	9.61705	44.7441	3.41836e-11	4.54099e-10	16.2438
							HLA-DQB2	1.82067	12.7187	44.7316	3.42628e-11	4.54443e-10	16.2413
							ADAMTS1	-1.28274	6.67953	-44.7314	3.42637e-11	4.54443e-10	16.2412
							AL357093.1	1.75753	8.93323	44.7313	3.42644e-11	4.54443e-10	16.2412
							CD151	-2.21887	7.62912	-44.7261	3.42974e-11	4.54631e-10	16.2402
							ATG13	2.07063	11.014	44.7226	3.43199e-11	4.54631e-10	16.2395
							ACBD6	-1.36747	7.60892	-44.7204	3.43336e-11	4.54631e-10	16.239
							VARS	2.07282	11.8277	44.7112	3.4392e-11	4.55163e-10	16.2372
							AC008133.1	1.72756	8.07469	44.6951	3.44946e-11	4.56277e-10	16.2339
							BX088651.4	-1.40009	9.51966	-44.6664	3.46785e-11	4.58453e-10	16.2281
							NAPSB	1.41221	7.72028	44.6637	3.4696e-11	4.58453e-10	16.2276
							C19orf73	-1.92984	8.52641	-44.6562	3.47437e-11	4.58839e-10	16.2261
							LILRB5	1.49405	8.23135	44.6524	3.47685e-11	4.58922e-10	16.2253
							AC020909.2	-1.81691	9.27172	-44.6343	3.48855e-11	4.60221e-10	16.2216
							AP000424.1	1.31189	8.48607	44.6129	3.50241e-11	4.61795e-10	16.2173
							CYB561D2	1.30149	9.88781	44.6073	3.50606e-11	4.61795e-10	16.2161
							Z84492.1	1.30149	9.88781	44.6073	3.50606e-11	4.61795e-10	16.2161
							ATP5F1D	-1.48497	7.76029	-44.5983	3.51187e-11	4.62315e-10	16.2143
							DNAJC30	-1.79358	8.64995	-44.5909	3.51668e-11	4.62703e-10	16.2128
							PPP6R2	-1.65415	7.55403	-44.5699	3.53042e-11	4.63955e-10	16.2086
							CTSF	-1.96969	9.80812	-44.5692	3.53091e-11	4.63955e-10	16.2084
							CD2	1.64085	7.74875	44.5678	3.5318e-11	4.63955e-10	16.2081
							GFY	2.25123	8.81499	44.5489	3.5442e-11	4.65338e-10	16.2043
							ITCH-IT1	-1.59026	7.71315	-44.5049	3.5733e-11	4.68911e-10	16.1954
							AC016876.1	-1.47228	7.59168	-44.4868	3.58536e-11	4.70244e-10	16.1917
							FAM241B	-1.75749	7.33164	-44.4684	3.59761e-11	4.71602e-10	16.188
							CEP120	1.58627	9.86959	44.4642	3.60045e-11	4.71725e-10	16.1871
							GINS2	1.61463	8.28168	44.4556	3.60618e-11	4.72227e-10	16.1854
							BCL9L	2.02842	8.01458	44.4518	3.60876e-11	4.72316e-10	16.1846
							ZRANB2	-1.59838	8.96382	-44.4329	3.6215e-11	4.73312e-10	16.1808
							ZRANB2-AS1	-1.59838	8.96382	-44.4329	3.6215e-11	4.73312e-10	16.1808
							MYCN	1.55151	9.38656	44.432	3.62209e-11	4.73312e-10	16.1806
							BDH2	-1.76536	10.863	-44.3899	3.65061e-11	4.76788e-10	16.172
							AC008067.1	1.72738	9.59667	44.3432	3.68253e-11	4.80686e-10	16.1625
							LRMP	2.81193	8.02677	44.3405	3.68433e-11	4.80686e-10	16.162
							KCTD8	-1.46326	6.92868	-44.3374	3.68649e-11	4.80715e-10	16.1613
							AC127526.4	-1.79017	9.03222	-44.321	3.6978e-11	4.81684e-10	16.158
							AC130888.1	-1.79017	9.03222	-44.321	3.6978e-11	4.81684e-10	16.158
							DNA2	1.38802	13.2588	44.3122	3.70387e-11	4.82173e-10	16.1562
							PLA2G4C	-1.48778	9.27756	-44.3083	3.70656e-11	4.82173e-10	16.1554
							GLT8D2	-1.26965	9.62053	-44.3071	3.70738e-11	4.82173e-10	16.1552
							DUBR	-1.43917	7.49978	-44.291	3.71854e-11	4.83371e-10	16.1519
							N6AMT1	-1.34574	7.29497	-44.281	3.72548e-11	4.84019e-10	16.1498
							PERP	-1.47815	7.11314	-44.2771	3.72825e-11	4.84081e-10	16.149
							HPS3	1.55117	8.89224	44.2748	3.72985e-11	4.84081e-10	16.1486
							AC010197.2	-1.29543	10.7806	-44.2576	3.74185e-11	4.85131e-10	16.145
							LDHB	-1.29543	10.7806	-44.2576	3.74185e-11	4.85131e-10	16.145
							AC004982.1	-1.47058	6.86399	-44.2383	3.75533e-11	4.86625e-10	16.1411
							OR6W1P	2.25311	8.40003	44.221	3.76749e-11	4.87946e-10	16.1376
							OAT	-1.80142	8.74586	-44.1989	3.78311e-11	4.89713e-10	16.1331
							C1GALT1C1L	-2.4783	7.47067	-44.1876	3.79113e-11	4.90496e-10	16.1307
							CRYBB1	1.67564	6.88912	44.1673	3.80557e-11	4.92107e-10	16.1266
							AC083867.2	1.71631	8.40155	44.15	3.81794e-11	4.93292e-10	16.123
							CARD16	1.7445	8.23786	44.1489	3.8187e-11	4.93292e-10	16.1228
							PPT1	1.64816	8.62812	44.1452	3.82136e-11	4.93379e-10	16.1221
							DDR2	-2.16446	9.64319	-44.077	3.87053e-11	4.99467e-10	16.1081
							RASSF7	1.52847	8.35626	44.0633	3.88049e-11	5.00493e-10	16.1053
							AP001496.4	1.96026	8.16508	44.0557	3.88604e-11	5.00948e-10	16.1037
							CRB3	1.33135	7.90434	44.0444	3.89429e-11	5.01751e-10	16.1014
							LUC7L2	-1.45293	8.14857	-44.0382	3.89882e-11	5.01862e-10	16.1001
							DCK	1.35604	8.01298	44.0344	3.90164e-11	5.01862e-10	16.0994
							AC092850.1	1.77555	8.55069	44.0322	3.90324e-11	5.01862e-10	16.0989
							LINC02415	1.77555	8.55069	44.0322	3.90324e-11	5.01862e-10	16.0989
							C2orf88	-1.50587	9.67106	-44.023	3.90999e-11	5.0247e-10	16.097
							PAX7	1.51228	10.4822	44.0198	3.91233e-11	5.0251e-10	16.0964
							KRT17P3	-1.64868	7.74213	-44.0048	3.92334e-11	5.03664e-10	16.0933
							DDHD2	-1.2585	8.72036	-43.992	3.93282e-11	5.04485e-10	16.0907
							AC129507.4	1.67061	13.5343	43.9907	3.9338e-11	5.04485e-10	16.0904
							PPP4R1-AS1	-1.62884	7.72645	-43.9721	3.94758e-11	5.05991e-10	16.0866
							PTPRJ	1.49034	8.23175	43.9406	3.97103e-11	5.08735e-10	16.0801
							CRYGEP	1.39299	8.49427	43.9373	3.97345e-11	5.08782e-10	16.0794
							IGF2	1.98788	10.711	43.9193	3.98695e-11	5.10247e-10	16.0757
							EDF1	-1.43207	13.7294	-43.8989	4.00235e-11	5.11955e-10	16.0715
							ZDHHC2	1.6796	9.58683	43.8937	4.00623e-11	5.12187e-10	16.0704
							FDX1	2.17587	12.245	43.8783	4.01788e-11	5.13172e-10	16.0673
							LINC02799	1.71003	11.8203	43.8781	4.01807e-11	5.13172e-10	16.0672
							GRN	1.59474	12.4119	43.8707	4.02363e-11	5.13618e-10	16.0657
							AC087749.1	1.80609	7.36899	43.8655	4.02761e-11	5.13861e-10	16.0646
							AC066613.2	-2.0426	7.83736	-43.8499	4.03948e-11	5.15112e-10	16.0614
							AC025048.4	1.8603	7.24443	43.8361	4.04998e-11	5.1592e-10	16.0586
							WFDC21P	1.8603	7.24443	43.8361	4.04998e-11	5.1592e-10	16.0586
							SYT2	-1.26277	7.20997	-43.8211	4.06145e-11	5.17116e-10	16.0555
							SRPX2	-1.52699	7.85298	-43.8178	4.06401e-11	5.17177e-10	16.0548
							CAP2	-1.36488	6.67336	-43.7881	4.08686e-11	5.19819e-10	16.0487
							AC239804.1	-1.43496	8.53621	-43.765	4.10472e-11	5.21823e-10	16.0439
							NORAD	-1.7242	14.3554	-43.7527	4.1143e-11	5.22773e-10	16.0413
							CD69	1.50345	6.84982	43.744	4.12105e-11	5.23115e-10	16.0396
							FLT1	1.37271	7.03824	43.7438	4.1212e-11	5.23115e-10	16.0395
							TOP2A	1.94604	7.91008	43.741	4.12338e-11	5.23123e-10	16.0389
							AL137230.2	1.30179	7.32427	43.7322	4.13024e-11	5.23727e-10	16.0371
							AL035665.1	1.75996	6.85542	43.7186	4.14088e-11	5.24808e-10	16.0343
							MT2A	1.27413	10.5224	43.6939	4.16032e-11	5.26863e-10	16.0292
							AC108704.2	-1.69375	9.07313	-43.6926	4.16134e-11	5.26863e-10	16.0289
							ZNF322	-1.56203	9.75983	-43.6576	4.18894e-11	5.30086e-10	16.0217
							SKP1	-1.43654	9.19856	-43.6453	4.19872e-11	5.31053e-10	16.0191
							N4BP2L2	-1.42613	9.06278	-43.6426	4.20091e-11	5.3106e-10	16.0186
							CLK1	-1.48942	9.45736	-43.6262	4.21394e-11	5.32436e-10	16.0152
							KCTD15	-2.02424	7.29689	-43.5926	4.24091e-11	5.35435e-10	16.0082
							P4HA2	-1.40255	8.95045	-43.5913	4.24199e-11	5.35435e-10	16.0079
							AC008669.1	-2.36659	8.24637	-43.5676	4.26103e-11	5.37566e-10	16.003
							CD248	-1.86499	9.10169	-43.5614	4.26612e-11	5.37843e-10	16.0017
							AKAP12	-1.2856	7.05229	-43.5596	4.26756e-11	5.37843e-10	16.0014
							AL034417.2	-1.52662	6.99534	-43.5262	4.2947e-11	5.40989e-10	15.9944
							KIAA1109	1.66582	10.8818	43.5183	4.30116e-11	5.41528e-10	15.9928
							LINC00672	-1.71402	8.704	-43.5033	4.31341e-11	5.42795e-10	15.9897
							AL365361.1	1.55381	6.98193	43.4811	4.33168e-11	5.44818e-10	15.9851
							GKN1	1.71597	7.3986	43.4719	4.33924e-11	5.45492e-10	15.9832
							NAT8B	1.44225	6.91628	43.4507	4.35681e-11	5.47424e-10	15.9787
							REXO2	-1.36139	11.3284	-43.429	4.37487e-11	5.49289e-10	15.9742
							LPAR5	2.18353	8.32881	43.4275	4.37608e-11	5.49289e-10	15.9739
							AC139495.1	1.40061	7.79998	43.4002	4.39886e-11	5.51272e-10	15.9682
							AC146944.2	1.40061	7.79998	43.4002	4.39886e-11	5.51272e-10	15.9682
							PRB3	-1.88401	8.73591	-43.3998	4.39927e-11	5.51272e-10	15.9681
							SLC5A10	1.3218	9.68361	43.398	4.40076e-11	5.51272e-10	15.9678
							SGSH	2.2581	8.0531	43.3729	4.42188e-11	5.53417e-10	15.9625
							CRLS1	1.52677	7.274	43.3723	4.42234e-11	5.53417e-10	15.9624
							SUGCT	1.40082	7.63923	43.3594	4.43322e-11	5.54498e-10	15.9597
							AC107068.1	-2.04371	8.79473	-43.3504	4.44083e-11	5.5517e-10	15.9578
							LINC01455	2.75732	10.138	43.3324	4.45613e-11	5.56707e-10	15.9541
							AL589182.1	1.79722	8.80212	43.3284	4.45953e-11	5.56707e-10	15.9533
							FGFR4	2.2405	8.52064	43.328	4.45984e-11	5.56707e-10	15.9532
							SHC1	-1.32271	7.89691	-43.3239	4.46341e-11	5.56872e-10	15.9523
							AP003037.1	1.86041	7.96828	43.3123	4.47324e-11	5.57258e-10	15.9499
							PGA3	1.86041	7.96828	43.3123	4.47324e-11	5.57258e-10	15.9499
							PGA4	1.86041	7.96828	43.3123	4.47324e-11	5.57258e-10	15.9499
							SLC9A7	1.82273	8.1983	43.3001	4.48371e-11	5.58282e-10	15.9473
							CALML4	1.51173	7.57664	43.2888	4.4934e-11	5.59208e-10	15.945
							AP000593.3	1.45663	7.85516	43.2811	4.50004e-11	5.59754e-10	15.9434
							SEPTIN7P2	-1.21321	7.31185	-43.273	4.50701e-11	5.6034e-10	15.9417
[truncated: 2,716 more rows]
