# Supplementary material for: Identification of potential diagnostic biomarkers of atherosclerosis based on bioinformatics strategy
Source: BMC Med Genomics. 2023 May 12;16:100. doi: 10.1186/s12920-023-01531-w (PMC10176947; doi:10.1186/s12920-023-01531-w)
Supplement: Supplementary file 3 — Additional file 3. Supplementary Table S2: Differentially expressed genes and their calculated values in the GSE43292, GSE97210, and GSE100927 datasets. [file 12920_2023_1531_MOESM3_ESM.xls]

## Sheet: Sheet1
Supplementary Table S3: 155 robust differentially expressed genes identified by RRA method and their calculated values.
SYMBOL	Score	direction
FABP5	0.000151133	up
CD163	0.000217529	up
MMP7	0.000406302	up
NPL	0.000488634	up
ITGAM	0.000536152	up
CD36	0.000675972	up
CXorf21	0.000867249	up
MMP9	0.00151115	up
MMP12	0.00211423	up
IBSP	0.00316456	up
AC131944.1	0.00316456	up
C2CD2L	0.00316456	up
NLRC4	0.00359593	up
CHI3L1	0.00448168	up
HCST	0.00449243	up
PLEK2	0.00449243	up
DPP4	0.00632689	up
SPP1	0.00632689	up
BLNK	0.00632689	up
CD52	0.00823076	up
ANPEP	0.00939876	up
PGD	0.00948699	up
FCER1G	0.00948699	up
RAB7B	0.00948699	up
MREG	0.0102358	up
CHIT1	0.0104483	up
SEL1L3	0.0126449	up
APOE	0.0126449	up
HMOX1	0.0158005	up
AL451067.1	0.0158005	up
KMO	0.0166233	up
CCL4	0.0171556	up
FABP4	0.018954	up
FCGR2B	0.018954	up
ADCY7	0.018954	up
IL1RN	0.021108	up
HAVCR2	0.0214055	up
TFEC	0.0217049	up
DCSTAMP	0.0221052	up
CSK	0.0221052	up
PYCARD	0.0223098	up
HLA-DRB1	0.0235436	up
CYTH4	0.0252542	up
PTPN6	0.0257794	up
CR1	0.0264361	up
ACP5	0.0270867	up
MS4A4A	0.0281125	up
ATP6V0D2	0.0283409	up
VAV3	0.0284009	up
AC011481.3	0.0284009	up
ASPHD1	0.0284009	up
CCR1	0.0315455	up
APOC1	0.0315455	up
TRGV7	0.0315455	up
MAPK13	0.031613	up
CXCL10	0.0332704	up
EFHD2	0.0345545	up
NCKAP1L	0.0346878	up
S100A9	0.0346878	up
LSP1	0.0353093	up
PILRA	0.0376204	up
TREM1	0.0378279	up
PTPRJ	0.0378279	up
CCL8	0.0388021	up
KYNU	0.0404046	up
CD84	0.0408101	up
HS3ST1	0.0409658	up
PARP12	0.0409658	up
PLEK	0.0441015	up
FAM49B	0.0441015	up
CTSB	0.0441225	up
TYROBP	0.0471211	up
CD163L1	0.047235	up
ZGLP1	0.047235	up
TM4SF19	0.0477209	up
FCGR1B	0.047995	up
ANGPTL1	7.80174e-07	down
CNTN4	9.14754e-05	down
FIBIN	0.000288628	down
SCRG1	0.000595432	down
PLCB4	0.00064818	down
ACADL	0.0013749	down
FERMT2	0.00153579	down
MYOCD	0.0019915	down
PLN	0.00302259	down
FOXS1	0.00319036	down
PHYHIP	0.00319036	down
NEXN	0.00350213	down
FHL5	0.00398528	down
TTLL7	0.00438353	down
CITED4	0.00456545	down
MRAP2	0.00530029	down
ACTC1	0.00530029	down
SFRP1	0.00545373	down
HSPB8	0.00573559	down
CNN1	0.00613795	down
FOXC1	0.00637845	down
SLC1A7	0.00637845	down
PCDH11X	0.0065879	down
SLC22A3	0.00837039	down
NPAS2	0.00956429	down
RYR2	0.0114906	down
TC2N	0.0119399	down
METTL24	0.0127479	down
AC034187.1	0.0127479	down
TNNT3	0.0127479	down
MPP6	0.0159292	down
HTRA3	0.0159292	down
LMCD1	0.0166241	down
SMTN	0.0177057	down
TCEAL2	0.0182724	down
IGFBP6	0.0188202	down
IGFBPL1	0.0191082	down
C3orf70	0.0191082	down
MYOM1	0.0193898	down
YAP1	0.0202595	down
C11orf96	0.0214478	down
PDZRN3	0.022285	down
PI16	0.022285	down
ADRA2C	0.0232914	down
CNTN1	0.024561	down
CATSPERB	0.0254596	down
CCN3	0.0254596	down
AKAP12	0.0254596	down
NPY1R	0.028179	down
IL31RA	0.0286318	down
KCNA5	0.0286318	down
SYNC	0.0289103	down
PRUNE2	0.0317552	down
TMEM56	0.0318019	down
PPP1R14A	0.0318019	down
WNT11	0.0318019	down
GRIA2	0.033598	down
PDLIM1	0.0347274	down
SLC2A12	0.0349696	down
FZD7	0.0349696	down
PLP1	0.0349696	down
IL11RA	0.0354902	down
PACSIN3	0.0358746	down
SEMA3D	0.0370396	down
NPR1	0.037826	down
CASQ2	0.0381351	down
AL499616.1	0.0381351	down
CHRDL1	0.0381351	down
PHGDH	0.0390205	down
RHOB	0.0406405	down
PARM1	0.0412984	down
RGS5	0.0412984	down
DIO3	0.0412984	down
NAP1L5	0.0422917	down
RBPMS	0.0443995	down
AC022336.2	0.0444594	down
MROH3P	0.0476182	down
GPR64	0.0476182	down
ACTG2	0.0492068	down
