# Supplementary material for: Identification of potential diagnostic biomarkers of atherosclerosis based on bioinformatics strategy
Source: BMC Med Genomics. 2023 May 12;16:100. doi: 10.1186/s12920-023-01531-w (PMC10176947; doi:10.1186/s12920-023-01531-w)
Supplement: Supplementary file 4 — Additional file 4. Supplementary Table S3: 155 robust differentially expressed genes identified by RRA method and their calculated values. [file 12920_2023_1531_MOESM4_ESM.xls]

## Sheet: Sheet1
Supplementary Table S4: The GO functional enrichment analysis results of 155 robust DEGs.
ONTOLOGY	ID	Description	GeneRatio	BgRatio	pvalue	p.adjust	qvalue	geneID	Count
molecular_function	GO:0005520	insulin-like growth factor binding	4/136	29/18368	5.91e-05	0.00819616	0.00697686	HTRA3/IGFBP6/IGFBPL1/CCN3	4
molecular_function	GO:0005504	fatty acid binding	4/136	39/18368	0.000193	0.0126995	0.0108103	FABP5/FABP4/APOC1/S100A9	4
molecular_function	GO:0001540	amyloid-beta binding	5/136	84/18368	0.000399	0.0195687	0.0166576	ITGAM/CD36/APOE/FCGR2B/GRIA2	5
molecular_function	GO:0008201	heparin binding	6/136	166/18368	0.00148707	0.0484938	0.0412796	MMP7/APOE/CXCL10/CCL8/SFRP1/CCN3	6
molecular_function	GO:0019838	growth factor binding	7/136	141/18368	8.66e-05	0.00848746	0.00722483	CD36/IL1RN/HTRA3/IGFBP6/IGFBPL1/CCN3/IL11RA	7
molecular_function	GO:0140375	immune receptor activity	8/136	144/18368	1.19e-05	0.00465324	0.003961	FCER1G/FCGR2B/HLA-DRB1/CR1/CCR1/FCGR1B/IL31RA/IL11RA	8
molecular_function	GO:1901681	sulfur compound binding	8/136	265/18368	0.000811	0.028901	0.0246015	MMP7/APOE/CXCL10/CCL8/ACADL/SFRP1/RYR2/CCN3	8
molecular_function	GO:0001664	G protein-coupled receptor binding	8/136	295/18368	0.00160821	0.0484938	0.0412796	CCL4/CXCL10/CCL8/MRAP2/SFRP1/ADRA2C/WNT11/FZD7	8
molecular_function	GO:0042277	peptide binding	9/136	321/18368	0.000653	0.0256037	0.0217948	ITGAM/CD36/C2CD2L/ANPEP/APOE/FCGR2B/HLA-DRB1/GRIA2/NPR1	9
molecular_function	GO:0033218	amide binding	11/136	400/18368	0.000194	0.0126995	0.0108103	ITGAM/CD36/C2CD2L/ANPEP/APOE/FCGR2B/HLA-DRB1/ACADL/RYR2/GRIA2/NPR1	11
cellular_component	GO:0030666	endocytic vesicle membrane	8/140	193/19550	7.67e-05	0.00244365	0.00186864	CD163/CD36/RAB7B/APOE/HLA-DRB1/ATP6V0D2/FCGR1B/GRIA2	8
cellular_component	GO:0031674	I band	9/140	141/19550	8.04e-07	4.91e-05	3.75e-05	FERMT2/NEXN/FHL5/ACTC1/RYR2/KCNA5/SYNC/PDLIM1/CASQ2	9
cellular_component	GO:0030667	secretory granule membrane	9/140	311/19550	0.000412	0.00706738	0.00540437	FABP5/ITGAM/CD36/ANPEP/FCER1G/CR1/NCKAP1L/PTPRJ/TYROBP	9
cellular_component	GO:0030139	endocytic vesicle	9/140	336/19550	0.000717	0.0106654	0.00815573	CD163/CD36/DPP4/RAB7B/APOE/HLA-DRB1/ATP6V0D2/FCGR1B/GRIA2	9
cellular_component	GO:0045121	membrane raft	10/140	335/19550	0.000153	0.00379245	0.00290005	ITGAM/CD36/DPP4/HMOX1/CSK/CR1/MS4A4A/EFHD2/CNTN1/KCNA5	10
cellular_component	GO:0098857	membrane microdomain	10/140	335/19550	0.000153	0.00379245	0.00290005	ITGAM/CD36/DPP4/HMOX1/CSK/CR1/MS4A4A/EFHD2/CNTN1/KCNA5	10
cellular_component	GO:0030017	sarcomere	11/140	211/19550	3.58e-07	4.07e-05	3.11e-05	FERMT2/NEXN/FHL5/ACTC1/RYR2/TNNT3/MYOM1/KCNA5/SYNC/PDLIM1/CASQ2	11
cellular_component	GO:0030016	myofibril	11/140	231/19550	8.8e-07	4.91e-05	3.75e-05	FERMT2/NEXN/FHL5/ACTC1/RYR2/TNNT3/MYOM1/KCNA5/SYNC/PDLIM1/CASQ2	11
cellular_component	GO:0043292	contractile fiber	11/140	239/19550	1.23e-06	5.48e-05	4.19e-05	FERMT2/NEXN/FHL5/ACTC1/RYR2/TNNT3/MYOM1/KCNA5/SYNC/PDLIM1/CASQ2	11
cellular_component	GO:0009897	external side of plasma membrane	15/140	421/19550	3.65e-07	4.07e-05	3.11e-05	CD163/ITGAM/CD36/ANPEP/FCER1G/FCGR2B/HLA-DRB1/CCR1/CXCL10/CD84/CTSB/CD163L1/IL31RA/GRIA2/IL11RA	15
biological_process	GO:0001818	negative regulation of cytokine production	14/135	357/18723	3.09e-07	7.96e-05	5.59e-05	HMOX1/FCGR2B/ADCY7/HAVCR2/CSK/PYCARD/HLA-DRB1/PTPN6/CR1/ACP5/NCKAP1L/CD84/TYROBP/WNT11	14
biological_process	GO:0050900	leukocyte migration	14/135	369/18723	4.6e-07	9.18e-05	6.44e-05	MMP9/DPP4/FCER1G/HMOX1/CCL4/PYCARD/VAV3/CCR1/CXCL10/NCKAP1L/S100A9/TREM1/CCL8/CCN3	14
biological_process	GO:0045785	positive regulation of cell adhesion	14/135	437/18723	3.38e-06	0.000325	0.000228	CD36/IBSP/DPP4/HAVCR2/CSK/PYCARD/HLA-DRB1/PTPN6/CR1/VAV3/NCKAP1L/PTPRJ/FERMT2/SFRP1	14
biological_process	GO:0003012	muscle system process	14/135	452/18723	4.98e-06	0.000403	0.000283	HMOX1/MYOCD/PLN/ACTC1/CNN1/RYR2/TNNT3/LMCD1/SMTN/MYOM1/PI16/ADRA2C/KCNA5/CASQ2	14
biological_process	GO:0019221	cytokine-mediated signaling pathway	14/135	472/18723	8.15e-06	0.000511	0.000358	MMP12/FCER1G/CCL4/IL1RN/PYCARD/PTPN6/CCR1/CXCL10/PTPRJ/CCL8/FOXC1/YAP1/IL31RA/IL11RA	14
biological_process	GO:0002683	negative regulation of immune system process	15/135	434/18723	5.72e-07	9.42e-05	6.61e-05	MMP12/DPP4/HMOX1/FCGR2B/HAVCR2/HLA-DRB1/PTPN6/CR1/NCKAP1L/PTPRJ/CD84/TYROBP/SFRP1/CCN3/IL31RA	15
biological_process	GO:0001819	positive regulation of cytokine production	15/135	467/18723	1.43e-06	0.000171	0.00012	CD36/MMP12/NLRC4/CHI3L1/FCER1G/RAB7B/HMOX1/HAVCR2/PYCARD/MAPK13/PTPRJ/CD84/TYROBP/AKAP12/WNT11	15
biological_process	GO:0002764	immune response-regulating signaling pathway	15/135	468/18723	1.47e-06	0.000171	0.00012	CD36/BLNK/FCER1G/RAB7B/FCGR2B/HAVCR2/CSK/HLA-DRB1/PTPN6/CR1/VAV3/NCKAP1L/PTPRJ/TYROBP/FCGR1B	15
biological_process	GO:0051051	negative regulation of transport	16/135	470/18723	2.87e-07	7.96e-05	5.59e-05	FABP5/CD36/MMP9/APOE/HMOX1/FCGR2B/CSK/APOC1/NCKAP1L/CD84/PLN/SFRP1/ADRA2C/CCN3/PACSIN3/CASQ2	16
biological_process	GO:0043410	positive regulation of MAPK cascade	17/135	480/18723	6.72e-08	6.25e-05	4.39e-05	CD36/CHI3L1/APOE/CCL4/FCGR2B/HAVCR2/CSK/PYCARD/HLA-DRB1/CCR1/PTPRJ/CCL8/FERMT2/IGFBP6/ADRA2C/AKAP12/FZD7	17
