# Supplementary material for: Identification of potential diagnostic biomarkers of atherosclerosis based on bioinformatics strategy
Source: BMC Med Genomics. 2023 May 12;16:100. doi: 10.1186/s12920-023-01531-w (PMC10176947; doi:10.1186/s12920-023-01531-w)
Supplement: Supplementary file 5 — Additional file 5. Supplementary Table S4: The GO functional enrichment analysis results of 155 robust DEGs. [file 12920_2023_1531_MOESM5_ESM.xls]

## Sheet: Sheet1
Supplementary Table S5: The KEGG pathway analysis results of 155 robust DEGs.
ID	Description	GeneRatio	BgRatio	pvalue	p.adjust	qvalue	geneID	Count
hsa04923	Regulation of lipolysis in adipocytes	0.0540541	57/8159	0.00171289	0.0593801	0.0477806	2167/113/4886/4881	4
hsa05134	Legionellosis	0.0540541	57/8159	0.00171289	0.0593801	0.0477806	3684/58484/29108/1378	4
hsa05140	Leishmaniasis	0.0675676	77/8159	0.000636634	0.04414	0.0355175	3684/3123/5777/1378/5603	5
hsa04640	Hematopoietic cell lineage	0.0810811	99/8159	0.000260853	0.0271287	0.0218293	3684/948/290/3123/1378/3590	6
hsa04062	Chemokine signaling pathway	0.0945946	192/8159	0.00170216	0.0593801	0.0477806	6351/113/10451/1230/3627/6355/5332	7
hsa05152	Tuberculosis	0.108108	180/8159	0.000208979	0.0271287	0.0218293	3684/2207/2213/3123/1378/245972/5603/4046	8
