# Supplementary material for: Identification of potential diagnostic biomarkers of atherosclerosis based on bioinformatics strategy
Source: BMC Med Genomics. 2023 May 12;16:100. doi: 10.1186/s12920-023-01531-w (PMC10176947; doi:10.1186/s12920-023-01531-w)
Supplement: Supplementary file 6 — Additional file 6. Supplementary Table S5: The KEGG pathway analysis results of 155 robust DEGs. [file 12920_2023_1531_MOESM6_ESM.xls]

## Sheet: corheatmap_corr
Supplementary Table S6: Correlation coefficient of correlation heatmap related to cell type abundance.
	B cells naive	B cells memory	Plasma cells	T cells CD8	T cells CD4 naive	T cells CD4 memory resting	T cells CD4 memory activated	T cells follicular helper	T cells regulatory Tregs	T cells gamma delta	NK cells resting	NK cells activated	Monocytes	Macrophages M0	Macrophages M1	Macrophages M2	Dendritic cells resting	Dendritic cells activated	Mast cells resting	Mast cells activated	Eosinophils	Neutrophils
B cells naive	1	-0.210001	0.026584	0.142155	0.200104	-0.232257	0.0868332	0.361201	0.181287	-0.344981	-0.235485	0.0794	-0.0135666	-0.10675	-0.310206	-0.19137	0.0707568	0.332483	-0.121081	0.181948	-0.0353001	-0.0906656
B cells memory	-0.210001	1	0.18019	-0.192262	-0.0528207	0.0291064	-0.0181109	-0.236255	0.17351	0.0553045	0.0769309	-0.157666	-0.0689063	-0.031883	-0.0422604	0.0158416	-0.123435	-0.0619121	0.216651	-0.116869	-0.0713266	0.235958
Plasma cells	0.026584	0.18019	1	0.338658	0.0884392	-0.191597	-0.122413	-0.00755726	0.513291	-0.0495305	0.016274	-0.296605	-0.0294395	-0.145468	-0.159077	0.274349	0.385526	0.132498	0.0853707	-0.279029	-0.27251	-0.176576
T cells CD8	0.142155	-0.192262	0.338658	1	0.00449328	-0.449582	-0.0583897	0.186078	0.167975	-0.261648	0.0711337	-0.283877	0.150947	-0.17326	0.0579438	0.251701	0.198896	0.192447	0.0449675	-0.336873	-0.137585	-0.176126
T cells CD4 naive	0.200104	-0.0528207	0.0884392	0.00449328	1	-0.275003	-0.105073	-0.15485	0.112668	-0.261534	0.309542	-0.2314	0.0473138	-0.204587	-0.386929	-0.0973395	-0.00871908	0.415078	0.016578	-0.0546189	0.157748	0.168384
T cells CD4 memory resting	-0.232257	0.0291064	-0.191597	-0.449582	-0.275003	1	-0.0290267	-0.133401	-0.229413	0.331352	-0.144594	0.249837	-0.194004	-0.0498631	0.219712	-0.204349	-0.14154	-0.133483	-0.201329	0.212258	0.134507	-0.0614273
T cells CD4 memory activated	0.0868332	-0.0181109	-0.122413	-0.0583897	-0.105073	-0.0290267	1	-0.0975049	-0.0652479	0.124467	-0.0364728	-0.077446	-0.0673897	0.274335	-0.0362141	-0.128723	-0.109292	-0.0605494	-0.0332134	-0.0292447	-0.0759427	0.193572
T cells follicular helper	0.361201	-0.236255	-0.00755726	0.186078	-0.15485	-0.133401	-0.0975049	1	-0.223072	-0.0592796	-0.311919	0.326775	-0.120577	9.73e-05	0.0805684	-0.139744	0.232645	0.00665657	-0.449556	0.457588	-0.313952	-0.383542
T cells regulatory Tregs	0.181287	0.17351	0.513291	0.167975	0.112668	-0.229413	-0.0652479	-0.223072	1	-0.271137	0.192707	-0.304261	-0.11085	0.0328033	-0.221554	0.187831	0.0453843	0.179758	0.177002	-0.207134	-0.0499607	0.0161565
T cells gamma delta	-0.344981	0.0553045	-0.0495305	-0.261648	-0.261534	0.331352	0.124467	-0.0592796	-0.271137	1	-0.22196	0.0945022	-0.0055156	0.275974	0.378928	-0.0998547	-0.160246	-0.417156	-0.319798	0.113819	-0.122634	-0.288281
NK cells resting	-0.235485	0.0769309	0.016274	0.0711337	0.309542	-0.144594	-0.0364728	-0.311919	0.192707	-0.22196	1	-0.380154	0.0328681	-0.0783399	-0.237673	0.0836693	-0.0842784	0.217869	0.164395	-0.253955	0.330261	0.300978
NK cells activated	0.0794	-0.157666	-0.296605	-0.283877	-0.2314	0.249837	-0.077446	0.326775	-0.304261	0.0945022	-0.380154	1	-0.172656	-0.149348	0.0127917	-0.256147	-0.213237	-0.055437	-0.271433	0.473758	-0.00512215	-0.17843
Monocytes	-0.0135666	-0.0689063	-0.0294395	0.150947	0.0473138	-0.194004	-0.0673897	-0.120577	-0.11085	-0.0055156	0.0328681	-0.172656	1	-0.140822	-0.0246055	-0.132967	0.154978	0.144866	-0.0675962	-0.0185621	0.0576125	0.0194232
Macrophages M0	-0.10675	-0.031883	-0.145468	-0.17326	-0.204587	-0.0498631	0.274335	9.73e-05	0.0328033	0.275974	-0.0783399	-0.149348	-0.140822	1	0.310711	-0.089222	-0.249076	-0.130054	-0.162793	0.0478028	-0.129268	-0.0540766
Macrophages M1	-0.310206	-0.0422604	-0.159077	0.0579438	-0.386929	0.219712	-0.0362141	0.0805684	-0.221554	0.378928	-0.237673	0.0127917	-0.0246055	0.310711	1	0.147347	-0.0541124	-0.529913	-0.220354	-0.0356208	-0.149977	-0.371552
Macrophages M2	-0.19137	0.0158416	0.274349	0.251701	-0.0973395	-0.204349	-0.128723	-0.139744	0.187831	-0.0998547	0.0836693	-0.256147	-0.132967	-0.089222	0.147347	1	0.162196	-0.0610345	0.468981	-0.653495	-0.203205	-0.396153
Dendritic cells resting	0.0707568	-0.123435	0.385526	0.198896	-0.00871908	-0.14154	-0.109292	0.232645	0.0453843	-0.160246	-0.0842784	-0.213237	0.154978	-0.249076	-0.0541124	0.162196	1	0.0650772	0.0647684	-0.0901594	-0.128859	-0.306634
Dendritic cells activated	0.332483	-0.0619121	0.132498	0.192447	0.415078	-0.133483	-0.0605494	0.00665657	0.179758	-0.417156	0.217869	-0.055437	0.144866	-0.130054	-0.529913	-0.0610345	0.0650772	1	-0.0298321	0.0199951	-0.014759	0.0646439
Mast cells resting	-0.121081	0.216651	0.0853707	0.0449675	0.016578	-0.201329	-0.0332134	-0.449556	0.177002	-0.319798	0.164395	-0.271433	-0.0675962	-0.162793	-0.220354	0.468981	0.0647684	-0.0298321	1	-0.681957	0.0825169	0.0898831
Mast cells activated	0.181948	-0.116869	-0.279029	-0.336873	-0.0546189	0.212258	-0.0292447	0.457588	-0.207134	0.113819	-0.253955	0.473758	-0.0185621	0.0478028	-0.0356208	-0.653495	-0.0901594	0.0199951	-0.681957	1	-0.0592152	-0.102138
Eosinophils	-0.0353001	-0.0713266	-0.27251	-0.137585	0.157748	0.134507	-0.0759427	-0.313952	-0.0499607	-0.122634	0.330261	-0.00512215	0.0576125	-0.129268	-0.149977	-0.203205	-0.128859	-0.014759	0.0825169	-0.0592152	1	0.239218
Neutrophils	-0.0906656	0.235958	-0.176576	-0.176126	0.168384	-0.0614273	0.193572	-0.383542	0.0161565	-0.288281	0.300978	-0.17843	0.0194232	-0.0540766	-0.371552	-0.396153	-0.306634	0.0646439	0.0898831	-0.102138	0.239218	1
