# Supplementary material for: Identification of potential diagnostic biomarkers of atherosclerosis based on bioinformatics strategy
Source: BMC Med Genomics. 2023 May 12;16:100. doi: 10.1186/s12920-023-01531-w (PMC10176947; doi:10.1186/s12920-023-01531-w)
Supplement: Supplementary file 7 — Additional file 7. Supplementary Table S6: Correlation coefficient of correlation heatmap related to cell type abundance. [file 12920_2023_1531_MOESM7_ESM.xls]

## Sheet: corheatmap_pvalue
Supplementary Table S7: The P-value of correlation coefficient of correlation heatmap related to cell type abundance.
Coefficient_pvalue	B.cells.naive	B.cells.memory	Plasma.cells	T.cells.CD8	T.cells.CD4.naive	T.cells.CD4.memory.resting	T.cells.CD4.memory.activated	T.cells.follicular.helper	T.cells.regulatory..Tregs.	T.cells.gamma.delta	NK.cells.resting	NK.cells.activated	Monocytes	Macrophages.M0	Macrophages.M1	Macrophages.M2	Dendritic.cells.resting	Dendritic.cells.activated	Mast.cells.resting	Mast.cells.activated	Eosinophils	Neutrophils
B.cells.naive	0	0.0615319	0.814928	0.208444	0.0751311	0.0381619	0.443745	0.000995796	0.107545	0.00172534	0.0354866	0.483862	0.904928	0.345954	0.00510495	0.089041	0.532831	0.00258475	0.284675	0.106247	0.755906	0.423813
B.cells.memory	0.0615319	0	0.109725	0.0875335	0.641694	0.797725	0.873312	0.0348724	0.123757	0.626084	0.497602	0.162485	0.543625	0.778899	0.70974	0.889078	0.275345	0.585363	0.0535723	0.301885	0.529529	0.035108
Plasma.cells	0.814928	0.109725	0	0.00212122	0.435329	0.0886544	0.279369	0.946955	1.12344e-06	0.662612	0.886071	0.00754978	0.79546	0.197923	0.158709	0.01379	0.000413147	0.241349	0.451488	0.0121956	0.0144646	0.117155
T.cells.CD8	0.208444	0.0875335	0.00212122	0	0.968446	2.86978e-05	0.606921	0.098411	0.13639	0.0190568	0.530646	0.0107154	0.181375	0.124306	0.609675	0.024307	0.0769448	0.0872226	0.692052	0.00224685	0.223594	0.118107
T.cells.CD4.naive	0.0751311	0.641694	0.435329	0.968446	0	0.0135571	0.353623	0.170217	0.319715	0.0191108	0.00520565	0.0388996	0.676853	0.0686995	0.000391876	0.390357	0.938815	0.000128991	0.883957	0.630376	0.162264	0.135424
T.cells.CD4.memory.resting	0.0381619	0.797725	0.0886544	2.86978e-05	0.0135571	0	0.798267	0.238128	0.0406554	0.00267887	0.20066	0.0254167	0.0846466	0.660485	0.0502022	0.0690291	0.210438	0.237838	0.0733281	0.0587299	0.234224	0.58831
T.cells.CD4.memory.activated	0.443745	0.873312	0.279369	0.606921	0.353623	0.798267	0	0.389548	0.565276	0.271321	0.748062	0.494719	0.552551	0.0137952	0.749791	0.255138	0.33452	0.593662	0.769924	0.796785	0.503158	0.0853547
T.cells.follicular.helper	0.000995796	0.0348724	0.946955	0.098411	0.170217	0.238128	0.389548	0	0.0467061	0.601442	0.00485324	0.00309198	0.286699	0.999316	0.477431	0.216342	0.0378312	0.953269	2.87329e-05	1.97735e-05	0.0045689	0.000445036
T.cells.regulatory..Tregs.	0.107545	0.123757	1.12344e-06	0.13639	0.319715	0.0406554	0.565276	0.0467061	0	0.0149864	0.0867879	0.00607061	0.327635	0.772687	0.04826	0.0952256	0.689343	0.110594	0.11626	0.0652485	0.659862	0.886888
T.cells.gamma.delta	0.00172534	0.626084	0.662612	0.0190568	0.0191108	0.00267887	0.271321	0.601442	0.0149864	0	0.0478407	0.404383	0.961272	0.0132174	0.000528046	0.378168	0.15563	0.000118362	0.00383171	0.314763	0.278496	0.0095091
NK.cells.resting	0.0354866	0.497602	0.886071	0.530646	0.00520565	0.20066	0.748062	0.00485324	0.0867879	0.0478407	0	0.000504718	0.77225	0.489736	0.0337644	0.460589	0.457319	0.05221	0.145066	0.0230202	0.0027726	0.00667024
NK.cells.activated	0.483862	0.162485	0.00754978	0.0107154	0.0388996	0.0254167	0.494719	0.00309198	0.00607061	0.404383	0.000504718	0	0.125646	0.186097	0.910335	0.0218254	0.0575464	0.625256	0.0148724	9.05101e-06	0.964033	0.113297
Monocytes	0.904928	0.543625	0.79546	0.181375	0.676853	0.0846466	0.552551	0.286699	0.327635	0.961272	0.77225	0.125646	0	0.212785	0.828483	0.239674	0.169859	0.199807	0.551332	0.870183	0.611725	0.864217
Macrophages.M0	0.345954	0.778899	0.197923	0.124306	0.0686995	0.660485	0.0137952	0.999316	0.772687	0.0132174	0.489736	0.186097	0.212785	0	0.00502964	0.43126	0.0258816	0.250217	0.149079	0.673702	0.253115	0.633781
Macrophages.M1	0.00510495	0.70974	0.158709	0.609675	0.000391876	0.0502022	0.749791	0.477431	0.04826	0.000528046	0.0337644	0.910335	0.828483	0.00502964	0	0.192131	0.633556	4.3081e-07	0.049518	0.753758	0.18423	0.000690553
Macrophages.M2	0.089041	0.889078	0.01379	0.024307	0.390357	0.0690291	0.255138	0.216342	0.0952256	0.378168	0.460589	0.0218254	0.239674	0.43126	0.192131	0	0.150595	0.590702	1.14485e-05	4.99597e-11	0.0706332	0.000275242
Dendritic.cells.resting	0.532831	0.275345	0.000413147	0.0769448	0.938815	0.210438	0.33452	0.0378312	0.689343	0.15563	0.457319	0.0575464	0.169859	0.0258816	0.633556	0.150595	0	0.566296	0.568143	0.426416	0.254635	0.00566729
Dendritic.cells.activated	0.00258475	0.585363	0.241349	0.0872226	0.000128991	0.237838	0.593662	0.953269	0.110594	0.000118362	0.05221	0.625256	0.199807	0.250217	4.3081e-07	0.590702	0.566296	0	0.792793	0.860259	0.896615	0.568889
Mast.cells.resting	0.284675	0.0535723	0.451488	0.692052	0.883957	0.0733281	0.769924	2.87329e-05	0.11626	0.00383171	0.145066	0.0148724	0.551332	0.149079	0.049518	1.14485e-05	0.568143	0.792793	0	3.29948e-12	0.46681	0.42784
Mast.cells.activated	0.106247	0.301885	0.0121956	0.00224685	0.630376	0.0587299	0.796785	1.97735e-05	0.0652485	0.314763	0.0230202	9.05101e-06	0.870183	0.673702	0.753758	4.99597e-11	0.426416	0.860259	3.29948e-12	0	0.601838	0.367304
Eosinophils	0.755906	0.529529	0.0144646	0.223594	0.162264	0.234224	0.503158	0.0045689	0.659862	0.278496	0.0027726	0.964033	0.611725	0.253115	0.18423	0.0706332	0.254635	0.896615	0.46681	0.601838	0	0.0325909
Neutrophils	0.423813	0.035108	0.117155	0.118107	0.135424	0.58831	0.0853547	0.000445036	0.886888	0.0095091	0.00667024	0.113297	0.864217	0.633781	0.000690553	0.000275242	0.00566729	0.568889	0.42784	0.367304	0.0325909	0
