# Supplementary material for: Identification of potential diagnostic biomarkers of atherosclerosis based on bioinformatics strategy
Source: BMC Med Genomics. 2023 May 12;16:100. doi: 10.1186/s12920-023-01531-w (PMC10176947; doi:10.1186/s12920-023-01531-w)
Supplement: Supplementary file 8 — Additional file 8. Supplementary Table S7: The P-value of correlation coefficient of correlation heatmap related to cell type abundance. [file 12920_2023_1531_MOESM8_ESM.xls]

## Sheet: corheatmap_pvalue
Supplementary Table S8: The correlation between hub genes and infiltrated immune cells.
CD52			IL1RN
immune cells	correlation coefficient	pvalue	immune cells	correlation coefficient	pvalue
B.cells.naive	-0.292278	0.00851886	B.cells.naive	-0.0129982	0.908893
B.cells.memory	0.068254	0.547456	B.cells.memory	0.109163	0.335095
Plasma.cells	-0.175199	0.120085	Plasma.cells	-0.301477	0.00657593
T.cells.CD8	-0.103088	0.36284	T.cells.CD8	-0.177528	0.115163
T.cells.CD4.naive	-0.267238	0.0165575	T.cells.CD4.naive	0.00301052	0.978856
T.cells.CD4.memory.resting	0.299305	0.00699539	T.cells.CD4.memory.resting	0.0869241	0.443266
T.cells.CD4.memory.activated	0.0304651	0.788498	T.cells.CD4.memory.activated	0.0171177	0.880207
T.cells.follicular.helper	-0.118847	0.293721	T.cells.follicular.helper	0.0871777	0.441932
T.cells.regulatory..Tregs.	-0.349881	0.00146576	T.cells.regulatory..Tregs.	-0.303421	0.0062193
T.cells.gamma.delta	0.67766	5.07022e-12	T.cells.gamma.delta	0.199513	0.0760135
NK.cells.resting	-0.164991	0.143592	NK.cells.resting	-0.109668	0.332852
NK.cells.activated	-0.0591572	0.602194	NK.cells.activated	0.154686	0.170675
Monocytes	0.114214	0.313075	Monocytes	0.301708	0.00653255
Macrophages.M0	0.270722	0.0151471	Macrophages.M0	0.182739	0.10471
Macrophages.M1	0.303563	0.00619397	Macrophages.M1	-0.0654243	0.564222
Macrophages.M2	-0.103305	0.361826	Macrophages.M2	-0.316831	0.00419145
Dendritic.cells.resting	-0.223844	0.0459317	Dendritic.cells.resting	-0.149312	0.186205
Dendritic.cells.activated	-0.436218	5.23662e-05	Dendritic.cells.activated	-0.154695	0.17065
Mast.cells.resting	-0.24064	0.0315412	Mast.cells.resting	-0.318886	0.00393925
Mast.cells.activated	0.0713432	0.529433	Mast.cells.activated	0.355001	0.00123278
Eosinophils	0.133705	0.237049	Eosinophils	0.0325792	0.774199
Neutrophils	-0.302368	0.00641037	Neutrophils	0.0149555	0.895247
